# Supplementary material for: Gut metagenome associations with extensive digital health data in a volunteer-based Estonian microbiome cohort
Source: Nat Commun. 2022 Feb 15;13:869. doi: 10.1038/s41467-022-28464-9 (PMC8847343; doi:10.1038/s41467-022-28464-9)
Supplement: Supplementary file 8 — Dataset 5 [file 41467_2022_28464_MOESM8_ESM.xlsx]

## Sheet: Number of cases
factor_group	factor_name	n for MWAS and prediction analysis after correction for confounders
Diseases	Chronic viral hepatitis (B18)	12
Diseases	Candidiasis (B37)	414
Diseases	Malignant neoplasm of colon (C18)	19
Diseases	Benign neoplasm of mouth and pharynx (D10)	8
Diseases	Benign neoplasm of colon, rectum, anus and anal canal (D12)	19
Diseases	Iron deficiency anemia (D50)	268
Diseases	Vitamin B12 deficiency anemia (D51)	36
Diseases	Type 1 diabetes mellitus (E10)	9
Diseases	Type 2 diabetes mellitus (E11)	80
Diseases	Ovarian dysfunction (E28)	83
Diseases	Vitamin D deficiency (E55)	97
Diseases	Lactose intolerance (E73)	33
Diseases	Disorders of lipoprotein metabolism and other lipidemias (E78)	402
Diseases	Schizophrenia (F20)	8
Diseases	Bipolar disorder (F31)	13
Diseases	Major depressive disorder, single episode (F32)	404
Diseases	Major depressive disorder, recurrent (F33)	186
Diseases	Other anxiety disorders (F41)	304
Diseases	Eating disorders (F50)	15
Diseases	Parkinson's disease (G20)	12
Diseases	Epilepsy and recurrent seizures (G40)	25
Diseases	Migraine (G43)	142
Diseases	Age-related cataract (H25)	216
Diseases	Glaucoma (H40)	124
Diseases	Essential (primary) hypertension (I10)	464
Diseases	Hypertensive heart disease (I11)	371
Diseases	Chronic ischemic heart disease (I25)	112
Diseases	Atrial fibrillation and flutter (I48)	95
Diseases	Other cardiac arrhythmias (I49)	283
Diseases	Heart failure (I50)	104
Diseases	Atherosclerosis (I70)	31
Diseases	Haemorrhoids (I84)	242
Diseases	Acute pharyngitis (J02)	385
Diseases	Acute tonsillitis (J03)	174
Diseases	Acute bronchitis (J20)	395
Diseases	Vasomotor and allergic rhinitis (J30)	396
Diseases	Chronic rhinitis, nasopharyngitis and pharyngitis (J31)	122
Diseases	Chronic diseases of tonsils and adenoids (J35)	471
Diseases	Asthma (J45)	171
Diseases	Gastro-esophageal reflux disease (K21)	407
Diseases	Gastric ulcer (K25)	48
Diseases	Gastritis and duodenitis (K29)	299
Diseases	Acute appendicitis (K35)	44
Diseases	Crohn's disease [regional enteritis] (K50)	11
Diseases	Ulcerative colitis (K51)	9
Diseases	Other and unsp noninfective gastroenteritis and colitis (K52)	11
Diseases	Irritable bowel syndrome (K58)	131
Diseases	Cholelithiasis (K80)	130
Diseases	Atopic dermatitis (L20)	67
Diseases	Psoriasis (L40)	59
Diseases	Acne (L70)	225
Diseases	Rheumatoid arthritis with rheumatoid factor (M05)	26
Diseases	Other rheumatoid arthritis (M06)	75
Diseases	Gout (M10)	57
Diseases	Other arthritis (M13)	85
Diseases	Polyosteoarthritis (M15)	221
Diseases	Osteoporosis with current pathological fracture (M80)	38
Diseases	Osteoporosis without current pathological fracture (M81)	58
Diseases	Acute tubulo-interstitial nephritis (N10)	35
Diseases	Chronic tubulo-interstitial nephritis (N11)	42
Diseases	Chronic kidney disease (CKD) (N18)	19
Diseases	Calculus of kidney and ureter (N20)	60
Diseases	Endometriosis (N80)	48
Diseases	Female genital prolapse (N81)	77
Diseases	Menopausal and other perimenopausal disorders (N95)	361
Diseases	Female infertility (N97)	98
Diseases	Self reported physical health status OK (N0Y1)	956
Diseases	Self reported mental health status OK (N0Y1)	1137
Dietary	Coffee	1954
Dietary	Tea	1954
Dietary	Bread	1954
Dietary	Whitebread	1954
Dietary	Adds salt	1954
Dietary	Potatoes	1954
Dietary	Rice, pasta	1954
Dietary	Porridge, muesli	1954
Dietary	Dairy	1954
Dietary	Fish	1954
Dietary	Meat	1954
Dietary	Meat products (wieners, sausages)	1954
Dietary	Fresh vegetables	1954
Dietary	Boiled vegetables	1954
Dietary	Fresh fruit, berries	1954
Dietary	Compote, jams	1954
Dietary	Sweets	1954
Dietary	Soft drinks	1954
Dietary	Eggs	1954
Dietary	Is Vegan (N0Y1)	1954
Medications	Esomeprazole (A02BC05)	46
Medications	Apixaban (B01AF02)	12
Medications	Beta blocking agents (C07A)	19
Medications	Tamsulosin (G04CA02)	24
Medications	Antibiotics (S01AA)	16
Medications	Propafenone (C01BC03)	18
Medications	Lercanidipine (C08CA13)	13
Medications	Rosuvastatin (C10AA07)	54
Medications	Alprazolam (N05BA12)	47
Medications	Levothyroxine sodium (H03AA01)	91
Medications	Pseudoephedrine+cetirizine (R01BA93)	16
Medications	Benzodiazepine derivatives (N05BA)	11
Medications	Zopiclone (N05CF01)	51
Medications	Gestodene+ethinylestradiol (G03AA10)	16
Medications	Glucocorticoids (H02AB)	23
Medications	Celecoxib (M01AH01)	13
Medications	Metoprolol (C07AB02)	140
Medications	Metformin (A10BA02)	42
Medications	Blood glucose lowering drugs, excl. insulins (A10B)	16
Medications	Amlodipine (C08CA01)	41
Medications	Perindopril+indapamide (C09BA04)	36
Medications	Dexamethasone+chloramphenicol (S01CA82)	23
Medications	Progestogens (G03D)	15
Medications	Isoconazole+diflucortolone (D01AC80)	13
Medications	Ramipril (C09AA05)	46
Medications	Alendronic acid+colecalciferol (M05BB03)	16
Medications	Opioids (N02A)	10
Medications	Gabapentin (N03AX12)	12
Medications	Nebivolol (C07AB12)	51
Medications	Telmisartan (C09CA07)	50
Medications	Simvastatin (C10AA01)	23
Medications	Escitalopram (N06AB10)	44
Medications	Gonadotropins and other ovulation stimulants (G03G)	10
Medications	Drospirenone+ethinylestradiol (G03AA12)	27
Medications	Encephalitis, tick borne, inactivated, whole virus (J07BA01)	24
Medications	Pantoprazole (A02BC02)	36
Medications	Antithrombotic agents (B01A)	20
Medications	Atorvastatin (C10AA05)	65
Medications	Omeprazole (A02BC01)	53
Medications	Antiinfectives for treatment of acne (D10AF)	13
Medications	Mometasone (R01AD09)	22
Medications	Fluocortolone+lidocaine (C05AA84)	16
Medications	Mometasone (D07AC13)	14
Medications	Dexamethasone+tobramycin (S01CA81)	10
Medications	Ace inhibitors and diuretics (C09BA)	15
Medications	Glucosamine (M01AX05)	26
Medications	Antiepileptics (N03A)	23
Medications	Diazepam (N05BA01)	32
Medications	Vitamin b12 and folic acid (B03B)	11
Medications	Tizanidine (M03BX02)	13
Medications	Sumatriptan (N02CC01)	15
Medications	Cetirizine (R06AE07)	10
Medications	Indapamide (C03BA11)	13
Medications	Dihydropyridine derivatives (C08CA)	11
Medications	Candesartan (C09CA06)	12
Medications	Betamethasone+fusidic acid (D07CC80)	11
Medications	Diclofenac (M01AB05)	26
Medications	Antifungals for topical use (D01A)	10
Medications	Trimetazidine (C01EB15)	23
Medications	Estradiol (G03CA03)	30
Medications	Non-selective monoamine reuptake inhibitors (N06AA)	13
Medications	Fluticasone furoate (R01AD12)	21
Medications	Other antihistamines for systemic use (R06AX)	19
Medications	Etoricoxib (M01AH05)	65
Medications	Tramadol (N02AX02)	20
Medications	Duloxetine (N06AX21)	23
Medications	Antiinfectives and antiseptics, excl. combinations with corticosteroids (G01A)	15
Medications	Perindopril+amlodipine+indapamide (C09BX01)	20
Medications	Sertraline (N06AB06)	23
Medications	Drugs for urinary frequency and incontinence (G04BD)	12
Medications	Lornoxicam (M01AC05)	11
Medications	Pregabalin (N03AX16)	15
Medications	Dopaminergic agents (N04B)	9
Medications	Mebeverine (A03AA04)	14
Medications	Enalapril (C09AA02)	11
Medications	Alfuzosin (G04CA01)	9
Medications	N02AJ06	25
Medications	Adrenergics, inhalants (R03A)	12
Medications	Influenza, inactivated, split virus or surface antigen (J07BB02)	33
Medications	Ketoprofen (M01AE03)	12
Medications	Other antidepressants (N06AX)	20
Medications	Formoterol+budesonide (R03AK07)	12
Medications	Meloxicam (M01AC06)	22
Medications	Quetiapine (N05AH04)	19
Medications	Adrenergics in combination with corticosteroids or other drugs, excl. anticholinergics (R03AK)	10
Medications	Tamsulosin+dutasteride (G04CA52)	13
Medications	Antiinflammatory and antirheumatic products, non-steroids (M01A)	14
Medications	Torasemide (C03CA04)	11
Medications	Propranolol (C07AA05)	11
Medications	Venlafaxine (N06AX16)	12
Medications	Selective serotonin reuptake inhibitors (N06AB)	11
Medications	Direct acting antivirals (J05A)	17
Medications	Valaciclovir (J05AB11)	25
Medications	Insulins and analogues for injection, long-acting (A10AE)	10
Medications	Naproxen+esomeprazole (M01AE52)	17
Medications	Telmisartan+hydrochlorothiazide (C09DA07)	23
Medications	Rivaroxaban (B01AF01)	21
Medications	Corticosteroids, potent (group iii) (D07AC)	10
Medications	Telmisartan+amlodipine (C09DB04)	15
Medications	Corticosteroids, combinations with antiseptics (D07B)	11
Medications	Other dermatological preparations (D11A)	11
Medications	Desogestrel (G03AC09)	15
Medications	Agomelatine (N06AX22)	13
Medications	Timolol (S01ED01)	10
Medications	Latanoprost (S01EE01)	18
Medications	Fluconazole (J02AC01)	10
Medications	Progestogens and estrogens, fixed combinations (G03FA)	15
Medications	Levonorgestrel (G02BA03)	9
Medications	Angiotensin ii antagonists and diuretics (C09DA)	20
Medications	Other immunosuppressants (L04AX)	10
Medications	Allopurinol (M04AA01)	27
Medications	Organic nitrates (C01DA)	10
Medications	Warfarin (B01AA03)	16
Medications	Betahistine (N07CA01)	16
Medications	Lipase+amylase+protease (A09AA02)	11
Medications	Vilanterol+fluticasone furoate (R03AK10)	11
Medications	Angiotensin ii antagonists, plain (C09CA)	24
Medications	Beta blocking agents (S01ED)	23
Medications	Corticosteroids (R01AD)	11
Medications	Perindopril (C09AA04)	21
Medications	Imidazole derivatives (G01AF)	17
Medications	Ibuprofen (M01AE01)	11
Medications	Bupropione (N06AX12)	14
Medications	Aminosalicylic acid and similar agents (A07EC)	14
Medications	Sildenafil (G04BE03)	13
Medications	Zolpidem (N05CF02)	18
Medications	Paroxetine (N06AB05)	10
Medications	Dienogest+ethinylestradiol (G03AA16)	11
Medications	Prostaglandin analogues (S01EE)	10
Medications	Propionic acid derivatives (M01AE)	11
Medications	Progestogens and estrogens, fixed combinations (G03AA)	13
Medications	Perindopril+amlodipine (C09BB04)	14

## Sheet: MWAS_species
factor_group	factor_name	feature	Estimate	p.value	FDR	adjusted
Diseases	Acute appendicitis (K35)	k__Bacteria;p__Firmicutes;c__Unclassified;o__Unclassified;f__Unclassified;g__Unclassified;s__Firmicutes bacterium CAG:110_56_8	-1.3063	8.05949e-07	0.000992123	BMI, Age, gender, usual stool type
Diseases	Acute appendicitis (K35)	k__Bacteria;p__Firmicutes;c__Unclassified;o__Unclassified;f__Unclassified;g__Unclassified;s__Firmicutes bacterium CAG:110_56_8	-1.316	5.9665e-07	0.000734476	BMI, Age, gender, usual stool type, history of antibiotic usage
Diseases	Acute bronchitis (J20)	k__Bacteria;p__Proteobacteria;c__Betaproteobacteria;o__Burkholderiales;f__Sutterellaceae;g__Sutterella;s__Sutterella sp. CAG:397	-0.668632	1.4779e-06	0.0018193	BMI, Age, gender, usual stool type
Diseases	Acute bronchitis (J20)	k__Bacteria;p__Firmicutes;c__Clostridia;o__Clostridiales;f__Oscillospiraceae;g__Oscillibacter;s__Oscillibacter sp. KLE 1728	0.309795	3.74664e-06	0.00460786	BMI, Age, gender, usual stool type
Diseases	Acute bronchitis (J20)	k__Bacteria;p__Proteobacteria;c__Betaproteobacteria;o__Burkholderiales;f__Sutterellaceae;g__Duodenibacillus;s__Duodenibacillus massiliensis	-0.867338	5.35475e-06	0.00658145	BMI, Age, gender, usual stool type
Diseases	Acute bronchitis (J20)	k__Bacteria;p__Bacteroidetes;c__Bacteroidia;o__Bacteroidales;f__Tannerellaceae;g__Parabacteroides;s__Parabacteroides sp. 20_3	0.38432	1.42285e-05	0.0174644	BMI, Age, gender, usual stool type
Diseases	Acute bronchitis (J20)	k__Bacteria;p__Bacteroidetes;c__Bacteroidia;o__Bacteroidales;f__Bacteroidaceae;g__Bacteroides;s__Bacteroides ndongoniae	0.448034	1.4273e-05	0.0175201	BMI, Age, gender, usual stool type
Diseases	Cholelithiasis (K80)	k__Bacteria;p__Firmicutes;c__Clostridia;o__Clostridiales;f__Clostridiaceae;g__Clostridium;s__Clostridium phoceensis	0.449819	3.70339e-05	0.0455671	BMI, Age, gender, usual stool type
Diseases	Cholelithiasis (K80)	k__Bacteria;p__Firmicutes;c__Clostridia;o__Clostridiales;f__Clostridiaceae;g__Clostridium;s__Clostridium phoceensis	0.445623	3.61839e-05	0.0445248	BMI, Age, gender, usual stool type, history of antibiotic usage
Diseases	Chronic kidney disease (CKD) (N18)	k__Bacteria;p__Firmicutes;c__Clostridia;o__Clostridiales;f__Lachnospiraceae;g__Blautia;s__[Ruminococcus] gnavus	1.32923	5.39092e-07	0.000663615	BMI, Age, gender, usual stool type
Diseases	Chronic kidney disease (CKD) (N18)	k__Bacteria;p__Firmicutes;c__Clostridia;o__Clostridiales;f__Lachnospiraceae;g__Blautia;s__[Ruminococcus] gnavus	1.21551	4.82654e-06	0.00594141	BMI, Age, gender, usual stool type, history of antibiotic usage
Diseases	Chronic viral hepatitis (B18)	k__Bacteria;p__Firmicutes;c__Clostridia;o__Clostridiales;f__Ruminococcaceae;g__Agathobaculum;s__Agathobaculum butyriciproducens	-0.817686	2.71494e-05	0.033406	BMI, Age, gender, usual stool type
Diseases	Chronic viral hepatitis (B18)	k__Bacteria;p__Firmicutes;c__Clostridia;o__Clostridiales;f__Ruminococcaceae;g__Agathobaculum;s__Agathobaculum butyriciproducens	-0.82833	2.14447e-05	0.0263882	BMI, Age, gender, usual stool type, history of antibiotic usage
Diseases	Crohn's disease [regional enteritis] (K50)	k__Bacteria;p__Proteobacteria;c__Gammaproteobacteria;o__Enterobacterales;f__Enterobacteriaceae;g__Cronobacter;s__Cronobacter sakazakii	1.50032	4.04095e-09	4.97377e-06	BMI, Age, gender, usual stool type
Diseases	Crohn's disease [regional enteritis] (K50)	k__Bacteria;p__Proteobacteria;c__Gammaproteobacteria;o__Enterobacterales;f__Enterobacteriaceae;g__Salmonella;s__Salmonella enterica	1.74667	7.75196e-09	9.5329e-06	BMI, Age, gender, usual stool type
Diseases	Crohn's disease [regional enteritis] (K50)	k__Bacteria;p__Proteobacteria;c__Gammaproteobacteria;o__Enterobacterales;f__Enterobacteriaceae;g__Cronobacter;s__Cronobacter malonaticus	1.28665	2.59121e-08	3.18306e-05	BMI, Age, gender, usual stool type
Diseases	Crohn's disease [regional enteritis] (K50)	k__Bacteria;p__Proteobacteria;c__Gammaproteobacteria;o__Enterobacterales;f__Enterobacteriaceae;g__Enterobacter;s__Enterobacter cloacae	1.33122	5.3639e-08	6.58528e-05	BMI, Age, gender, usual stool type
Diseases	Crohn's disease [regional enteritis] (K50)	k__Bacteria;p__Proteobacteria;c__Gammaproteobacteria;o__Enterobacterales;f__Enterobacteriaceae;g__Klebsiella;s__Klebsiella oxytoca	1.24965	1.10263e-07	0.000135236	BMI, Age, gender, usual stool type
Diseases	Crohn's disease [regional enteritis] (K50)	k__Bacteria;p__Actinobacteria;c__Actinobacteria;o__Corynebacteriales;f__Mycobacteriaceae;g__Mycobacterium;s__Mycobacterium tuberculosis	1.01541	2.65722e-07	0.000325437	BMI, Age, gender, usual stool type
Diseases	Crohn's disease [regional enteritis] (K50)	k__Bacteria;p__Firmicutes;c__Unclassified;o__Unclassified;f__Unclassified;g__Unclassified;s__Firmicutes bacterium CAG:466	1.39028	3.09966e-07	0.000379333	BMI, Age, gender, usual stool type
Diseases	Crohn's disease [regional enteritis] (K50)	k__Bacteria;p__Proteobacteria;c__Gammaproteobacteria;o__Vibrionales;f__Vibrionaceae;g__Vibrio;s__Vibrio cholerae	1.45327	4.67361e-07	0.000571256	BMI, Age, gender, usual stool type
Diseases	Crohn's disease [regional enteritis] (K50)	k__Bacteria;p__Proteobacteria;c__Gammaproteobacteria;o__Enterobacterales;f__Enterobacteriaceae;g__Klebsiella;s__Klebsiella variicola	1.73475	5.7391e-07	0.000700575	BMI, Age, gender, usual stool type
Diseases	Crohn's disease [regional enteritis] (K50)	k__Bacteria;p__Firmicutes;c__Unclassified;o__Unclassified;f__Unclassified;g__Unclassified;s__Firmicutes bacterium CAG:94	0.888964	6.23378e-07	0.000760632	BMI, Age, gender, usual stool type
Diseases	Crohn's disease [regional enteritis] (K50)	k__Bacteria;p__Proteobacteria;c__Gammaproteobacteria;o__Enterobacterales;f__Enterobacteriaceae;g__Citrobacter;s__Citrobacter koseri	1.88972	6.59955e-07	0.000805054	BMI, Age, gender, usual stool type
Diseases	Crohn's disease [regional enteritis] (K50)	k__Bacteria;p__Proteobacteria;c__Gammaproteobacteria;o__Enterobacterales;f__Enterobacteriaceae;g__Shigella;s__Shigella sonnei	1.95291	7.60839e-07	0.000927516	BMI, Age, gender, usual stool type
Diseases	Crohn's disease [regional enteritis] (K50)	k__Bacteria;p__Bacteroidetes;c__Bacteroidia;o__Bacteroidales;f__Tannerellaceae;g__Parabacteroides;s__Parabacteroides sp. AM17-47	1.95111	8.70628e-07	0.00106054	BMI, Age, gender, usual stool type
Diseases	Crohn's disease [regional enteritis] (K50)	k__Bacteria;p__Proteobacteria;c__Gammaproteobacteria;o__Pseudomonadales;f__Pseudomonadaceae;g__Pseudomonas;s__Pseudomonas putida	1.24223	9.48969e-07	0.00115571	BMI, Age, gender, usual stool type
Diseases	Crohn's disease [regional enteritis] (K50)	k__Bacteria;p__Bacteroidetes;c__Bacteroidia;o__Bacteroidales;f__Bacteroidaceae;g__Bacteroides;s__Bacteroides sp. 3_1_23	2.22456	1.45625e-06	0.00177078	BMI, Age, gender, usual stool type
Diseases	Crohn's disease [regional enteritis] (K50)	k__Bacteria;p__Bacteroidetes;c__Bacteroidia;o__Bacteroidales;f__Bacteroidaceae;g__Bacteroides;s__Bacteroides xylanisolvens	1.779	2.38638e-06	0.00289786	BMI, Age, gender, usual stool type
Diseases	Crohn's disease [regional enteritis] (K50)	k__Bacteria;p__Actinobacteria;c__Coriobacteriia;o__Eggerthellales;f__Eggerthellaceae;g__Eggerthella;s__Eggerthella sp. CAG:1427	1.00826	2.81619e-06	0.00341495	BMI, Age, gender, usual stool type
Diseases	Crohn's disease [regional enteritis] (K50)	k__Bacteria;p__Bacteroidetes;c__Bacteroidia;o__Bacteroidales;f__Bacteroidaceae;g__Bacteroides;s__Bacteroides fragilis CAG:558	1.95907	2.84782e-06	0.00345321	BMI, Age, gender, usual stool type
Diseases	Crohn's disease [regional enteritis] (K50)	k__Bacteria;p__Bacteroidetes;c__Bacteroidia;o__Bacteroidales;f__Bacteroidaceae;g__Bacteroides;s__Bacteroides reticulotermitis	2.1298	3.77026e-06	0.00456358	BMI, Age, gender, usual stool type
Diseases	Crohn's disease [regional enteritis] (K50)	k__Bacteria;p__Firmicutes;c__Clostridia;o__Clostridiales;f__Clostridiaceae;g__Butyricicoccus;s__uncultured Butyricicoccus sp.	0.7978	3.91743e-06	0.00473916	BMI, Age, gender, usual stool type
Diseases	Crohn's disease [regional enteritis] (K50)	k__Bacteria;p__Bacteroidetes;c__Bacteroidia;o__Bacteroidales;f__Bacteroidaceae;g__Bacteroides;s__Bacteroides ovatus	2.29045	5.28785e-06	0.00638556	BMI, Age, gender, usual stool type
Diseases	Crohn's disease [regional enteritis] (K50)	k__Bacteria;p__Firmicutes;c__Clostridia;o__Clostridiales;f__Ruminococcaceae;g__Flavonifractor;s__Flavonifractor plautii	0.892979	5.71252e-06	0.00689236	BMI, Age, gender, usual stool type
Diseases	Crohn's disease [regional enteritis] (K50)	k__Bacteria;p__Bacteroidetes;c__Bacteroidia;o__Bacteroidales;f__Bacteroidaceae;g__Bacteroides;s__Bacteroides sp. AM56-10ce	3.03763	6.05733e-06	0.00730119	BMI, Age, gender, usual stool type
Diseases	Crohn's disease [regional enteritis] (K50)	k__Eukaryota;p__Arthropoda;c__Arachnida;o__Araneae;f__Araneidae;g__Nephila;s__Nephila clavipes	1.00384	6.17877e-06	0.00744516	BMI, Age, gender, usual stool type
Diseases	Crohn's disease [regional enteritis] (K50)	k__Bacteria;p__Firmicutes;c__Clostridia;o__Clostridiales;f__Clostridiaceae;g__Clostridium;s__Clostridium sp. ATCC BAA-442	1.1752	6.25576e-06	0.00753876	BMI, Age, gender, usual stool type
Diseases	Crohn's disease [regional enteritis] (K50)	k__Bacteria;p__Proteobacteria;c__Gammaproteobacteria;o__Pseudomonadales;f__Moraxellaceae;g__Acinetobacter;s__Acinetobacter baumannii	1.18703	6.31461e-06	0.00761021	BMI, Age, gender, usual stool type
Diseases	Crohn's disease [regional enteritis] (K50)	k__Bacteria;p__Firmicutes;c__Clostridia;o__Clostridiales;f__Lachnospiraceae;g__Lachnoclostridium;s__[Clostridium] clostridioforme	1.25132	7.05604e-06	0.00849396	BMI, Age, gender, usual stool type
Diseases	Crohn's disease [regional enteritis] (K50)	k__Bacteria;p__Bacteroidetes;c__Bacteroidia;o__Bacteroidales;f__Bacteroidaceae;g__Bacteroides;s__Bacteroides sp. CAG:754	1.67972	9.27277e-06	0.0111372	BMI, Age, gender, usual stool type
Diseases	Crohn's disease [regional enteritis] (K50)	k__Bacteria;p__Bacteroidetes;c__Bacteroidia;o__Bacteroidales;f__Bacteroidaceae;g__Bacteroides;s__Bacteroides sp. 2_1_22	2.34007	1.07971e-05	0.0129428	BMI, Age, gender, usual stool type
Diseases	Crohn's disease [regional enteritis] (K50)	k__Bacteria;p__Bacteroidetes;c__Bacteroidia;o__Bacteroidales;f__Tannerellaceae;g__Parabacteroides;s__Parabacteroides johnsonii CAG:246	1.67227	1.1702e-05	0.0140226	BMI, Age, gender, usual stool type
Diseases	Crohn's disease [regional enteritis] (K50)	k__Bacteria;p__Firmicutes;c__Clostridia;o__Clostridiales;f__Clostridiaceae;g__Clostridium;s__Clostridium sp. KLE 1755	0.993211	1.2074e-05	0.0144266	BMI, Age, gender, usual stool type
Diseases	Crohn's disease [regional enteritis] (K50)	k__Bacteria;p__Proteobacteria;c__Gammaproteobacteria;o__Enterobacterales;f__Enterobacteriaceae;g__Shigella;s__Shigella flexneri	2.00811	1.25574e-05	0.0150279	BMI, Age, gender, usual stool type
Diseases	Crohn's disease [regional enteritis] (K50)	k__Bacteria;p__Bacteroidetes;c__Bacteroidia;o__Bacteroidales;f__Rikenellaceae;g__Alistipes;s__Alistipes sp. CAG:157	1.64341	1.32388e-05	0.0158341	BMI, Age, gender, usual stool type
Diseases	Crohn's disease [regional enteritis] (K50)	k__Bacteria;p__Bacteroidetes;c__Bacteroidia;o__Bacteroidales;f__Bacteroidaceae;g__Bacteroides;s__Bacteroides sp. 1_1_14	2.52555	1.38969e-05	0.016607	BMI, Age, gender, usual stool type
Diseases	Crohn's disease [regional enteritis] (K50)	k__Bacteria;p__Proteobacteria;c__Gammaproteobacteria;o__Oceanospirillales;f__Halomonadaceae;g__Zymobacter;s__Zymobacter palmae	1.2975	1.47883e-05	0.0176499	BMI, Age, gender, usual stool type
Diseases	Crohn's disease [regional enteritis] (K50)	k__Bacteria;p__Bacteroidetes;c__Bacteroidia;o__Bacteroidales;f__Bacteroidaceae;g__Bacteroides;s__Bacteroides fragilis	1.97205	1.53181e-05	0.0182777	BMI, Age, gender, usual stool type
Diseases	Crohn's disease [regional enteritis] (K50)	k__Bacteria;p__Bacteroidetes;c__Bacteroidia;o__Bacteroidales;f__Bacteroidaceae;g__Bacteroides;s__Bacteroides sp. CF01-10NS	2.96607	1.70459e-05	0.0202722	BMI, Age, gender, usual stool type
Diseases	Crohn's disease [regional enteritis] (K50)	k__Bacteria;p__Bacteroidetes;c__Bacteroidia;o__Bacteroidales;f__Bacteroidaceae;g__Bacteroides;s__Bacteroides thetaiotaomicron CAG:40	2.07607	1.70703e-05	0.0203304	BMI, Age, gender, usual stool type
Diseases	Crohn's disease [regional enteritis] (K50)	k__Bacteria;p__Bacteroidetes;c__Bacteroidia;o__Bacteroidales;f__Prevotellaceae;g__Prevotella;s__Prevotella saccharolytica	1.53406	1.87004e-05	0.0222163	BMI, Age, gender, usual stool type
Diseases	Crohn's disease [regional enteritis] (K50)	k__Bacteria;p__Proteobacteria;c__Gammaproteobacteria;o__Enterobacterales;f__Enterobacteriaceae;g__Cronobacter;s__Cronobacter dublinensis	1.38719	1.89846e-05	0.0225498	BMI, Age, gender, usual stool type
Diseases	Crohn's disease [regional enteritis] (K50)	k__Bacteria;p__Bacteroidetes;c__Bacteroidia;o__Bacteroidales;f__Prevotellaceae;g__Prevotella;s__Prevotella sp. tf2-5	-4.17953	1.9903e-05	0.0230911	BMI, Age, gender, usual stool type
Diseases	Crohn's disease [regional enteritis] (K50)	k__Bacteria;p__Bacteroidetes;c__Bacteroidia;o__Bacteroidales;f__Bacteroidaceae;g__Bacteroides;s__Bacteroides sp. 2_2_4	2.29282	1.97576e-05	0.0234525	BMI, Age, gender, usual stool type
Diseases	Crohn's disease [regional enteritis] (K50)	k__Bacteria;p__Bacteroidetes;c__Bacteroidia;o__Bacteroidales;f__Bacteroidaceae;g__Bacteroides;s__Bacteroides sp. 1_1_30	2.22216	2.00212e-05	0.023755	BMI, Age, gender, usual stool type
Diseases	Crohn's disease [regional enteritis] (K50)	k__Bacteria;p__Bacteroidetes;c__Bacteroidia;o__Bacteroidales;f__Bacteroidaceae;g__Bacteroides;s__Bacteroides sp. CAG:875	1.91031	2.01905e-05	0.0239557	BMI, Age, gender, usual stool type
Diseases	Crohn's disease [regional enteritis] (K50)	k__Bacteria;p__Bacteroidetes;c__Bacteroidia;o__Bacteroidales;f__Bacteroidaceae;g__Bacteroides;s__Bacteroides thetaiotaomicron	2.07502	2.06104e-05	0.0244399	BMI, Age, gender, usual stool type
Diseases	Crohn's disease [regional enteritis] (K50)	k__Bacteria;p__Bacteroidetes;c__Bacteroidia;o__Bacteroidales;f__Unclassified;g__Unclassified;s__Bacteroidales bacterium Barb7	1.55735	2.17324e-05	0.0257273	BMI, Age, gender, usual stool type
Diseases	Crohn's disease [regional enteritis] (K50)	k__Bacteria;p__Bacteroidetes;c__Bacteroidia;o__Bacteroidales;f__Tannerellaceae;g__Tannerella;s__Tannerella sp. CAG:118	1.80762	2.34604e-05	0.0277328	BMI, Age, gender, usual stool type
Diseases	Crohn's disease [regional enteritis] (K50)	k__Bacteria;p__Bacteroidetes;c__Bacteroidia;o__Bacteroidales;f__Bacteroidaceae;g__Bacteroides;s__Bacteroides clarus CAG:160	1.80035	2.3809e-05	0.028128	BMI, Age, gender, usual stool type
Diseases	Crohn's disease [regional enteritis] (K50)	k__Bacteria;p__Proteobacteria;c__Gammaproteobacteria;o__Pseudomonadales;f__Pseudomonadaceae;g__Pseudomonas;s__Pseudomonas syringae	0.87733	2.50914e-05	0.0296153	BMI, Age, gender, usual stool type
Diseases	Crohn's disease [regional enteritis] (K50)	k__Bacteria;p__Proteobacteria;c__Betaproteobacteria;o__Burkholderiales;f__Sutterellaceae;g__Sutterella;s__Sutterella sp. CAG:351	1.20595	2.89788e-05	0.0341156	BMI, Age, gender, usual stool type
Diseases	Crohn's disease [regional enteritis] (K50)	k__Bacteria;p__Bacteroidetes;c__Bacteroidia;o__Bacteroidales;f__Bacteroidaceae;g__Bacteroides;s__Bacteroides sp. CAG:1076	2.76909	2.95754e-05	0.0348198	BMI, Age, gender, usual stool type
Diseases	Crohn's disease [regional enteritis] (K50)	k__Bacteria;p__Unclassified;c__Unclassified;o__Unclassified;f__Unclassified;g__Unclassified;s__uncultured bacterium	1.25511	3.11033e-05	0.0365872	BMI, Age, gender, usual stool type
Diseases	Crohn's disease [regional enteritis] (K50)	k__Bacteria;p__Firmicutes;c__Clostridia;o__Clostridiales;f__Ruminococcaceae;g__Ruminococcus;s__Ruminococcus sp. CAG:60	1.06931	3.18243e-05	0.0373708	BMI, Age, gender, usual stool type
Diseases	Crohn's disease [regional enteritis] (K50)	k__Bacteria;p__Proteobacteria;c__Gammaproteobacteria;o__Enterobacterales;f__Enterobacteriaceae;g__Cronobacter;s__Cronobacter universalis	1.48184	3.28987e-05	0.038595	BMI, Age, gender, usual stool type
Diseases	Crohn's disease [regional enteritis] (K50)	k__Bacteria;p__Bacteroidetes;c__Bacteroidia;o__Bacteroidales;f__Bacteroidaceae;g__Bacteroides;s__Bacteroides sp. CAG:702	1.70365	3.53331e-05	0.0414181	BMI, Age, gender, usual stool type
Diseases	Crohn's disease [regional enteritis] (K50)	k__Bacteria;p__Bacteroidetes;c__Bacteroidia;o__Bacteroidales;f__Bacteroidaceae;g__Bacteroides;s__Bacteroides intestinalis CAG:564	1.83615	3.57509e-05	0.0418931	BMI, Age, gender, usual stool type
Diseases	Crohn's disease [regional enteritis] (K50)	k__Bacteria;p__Bacteroidetes;c__Bacteroidia;o__Bacteroidales;f__Bacteroidaceae;g__Bacteroides;s__Bacteroides faecis CAG:32	1.89683	3.57911e-05	0.0419425	BMI, Age, gender, usual stool type
Diseases	Crohn's disease [regional enteritis] (K50)	k__Bacteria;p__Proteobacteria;c__Gammaproteobacteria;o__Enterobacterales;f__Enterobacteriaceae;g__Klebsiella;s__Klebsiella pneumoniae	1.84561	3.60937e-05	0.0422864	BMI, Age, gender, usual stool type
Diseases	Crohn's disease [regional enteritis] (K50)	k__Bacteria;p__Proteobacteria;c__Gammaproteobacteria;o__Enterobacterales;f__Enterobacteriaceae;g__Escherichia;s__Escherichia coli	2.20487	3.68346e-05	0.0431185	BMI, Age, gender, usual stool type
Diseases	Crohn's disease [regional enteritis] (K50)	k__Bacteria;p__Bacteroidetes;c__Bacteroidia;o__Bacteroidales;f__Unclassified;g__Unclassified;s__Bacteroidales bacterium Barb6	1.57518	3.91669e-05	0.0457648	BMI, Age, gender, usual stool type
Diseases	Crohn's disease [regional enteritis] (K50)	k__Bacteria;p__Bacteroidetes;c__Bacteroidia;o__Bacteroidales;f__Prevotellaceae;g__Prevotella;s__Prevotella sp. F0091	1.52592	4.03149e-05	0.0470864	BMI, Age, gender, usual stool type
Diseases	Crohn's disease [regional enteritis] (K50)	k__Bacteria;p__Proteobacteria;c__Gammaproteobacteria;o__Enterobacterales;f__Enterobacteriaceae;g__Cronobacter;s__Cronobacter sakazakii	1.48101	4.47481e-09	5.50784e-06	BMI, Age, gender, usual stool type, history of antibiotic usage
Diseases	Crohn's disease [regional enteritis] (K50)	k__Bacteria;p__Proteobacteria;c__Gammaproteobacteria;o__Enterobacterales;f__Enterobacteriaceae;g__Salmonella;s__Salmonella enterica	1.72781	8.92819e-09	1.09793e-05	BMI, Age, gender, usual stool type, history of antibiotic usage
Diseases	Crohn's disease [regional enteritis] (K50)	k__Bacteria;p__Proteobacteria;c__Gammaproteobacteria;o__Enterobacterales;f__Enterobacteriaceae;g__Cronobacter;s__Cronobacter malonaticus	1.27269	3.00122e-08	3.6867e-05	BMI, Age, gender, usual stool type, history of antibiotic usage
Diseases	Crohn's disease [regional enteritis] (K50)	k__Bacteria;p__Proteobacteria;c__Gammaproteobacteria;o__Enterobacterales;f__Enterobacteriaceae;g__Enterobacter;s__Enterobacter cloacae	1.31887	6.24988e-08	7.67286e-05	BMI, Age, gender, usual stool type, history of antibiotic usage
Diseases	Crohn's disease [regional enteritis] (K50)	k__Bacteria;p__Proteobacteria;c__Gammaproteobacteria;o__Enterobacterales;f__Enterobacteriaceae;g__Klebsiella;s__Klebsiella oxytoca	1.23897	1.28108e-07	0.000157121	BMI, Age, gender, usual stool type, history of antibiotic usage
Diseases	Crohn's disease [regional enteritis] (K50)	k__Bacteria;p__Actinobacteria;c__Actinobacteria;o__Corynebacteriales;f__Mycobacteriaceae;g__Mycobacterium;s__Mycobacterium tuberculosis	1.00337	3.08833e-07	0.000378229	BMI, Age, gender, usual stool type, history of antibiotic usage
Diseases	Crohn's disease [regional enteritis] (K50)	k__Bacteria;p__Firmicutes;c__Unclassified;o__Unclassified;f__Unclassified;g__Unclassified;s__Firmicutes bacterium CAG:466	1.37429	3.6073e-07	0.000441441	BMI, Age, gender, usual stool type, history of antibiotic usage
Diseases	Crohn's disease [regional enteritis] (K50)	k__Bacteria;p__Proteobacteria;c__Gammaproteobacteria;o__Vibrionales;f__Vibrionaceae;g__Vibrio;s__Vibrio cholerae	1.43331	5.3951e-07	0.000659427	BMI, Age, gender, usual stool type, history of antibiotic usage
Diseases	Crohn's disease [regional enteritis] (K50)	k__Bacteria;p__Proteobacteria;c__Gammaproteobacteria;o__Enterobacterales;f__Enterobacteriaceae;g__Klebsiella;s__Klebsiella variicola	1.72504	6.44659e-07	0.000787085	BMI, Age, gender, usual stool type, history of antibiotic usage
Diseases	Crohn's disease [regional enteritis] (K50)	k__Bacteria;p__Firmicutes;c__Unclassified;o__Unclassified;f__Unclassified;g__Unclassified;s__Firmicutes bacterium CAG:94	0.882033	7.16188e-07	0.000873889	BMI, Age, gender, usual stool type, history of antibiotic usage
Diseases	Crohn's disease [regional enteritis] (K50)	k__Bacteria;p__Proteobacteria;c__Gammaproteobacteria;o__Enterobacterales;f__Enterobacteriaceae;g__Citrobacter;s__Citrobacter koseri	1.87017	7.67837e-07	0.000936574	BMI, Age, gender, usual stool type, history of antibiotic usage
Diseases	Crohn's disease [regional enteritis] (K50)	k__Bacteria;p__Proteobacteria;c__Gammaproteobacteria;o__Enterobacterales;f__Enterobacteriaceae;g__Shigella;s__Shigella sonnei	1.92794	8.84365e-07	0.00107803	BMI, Age, gender, usual stool type, history of antibiotic usage
Diseases	Crohn's disease [regional enteritis] (K50)	k__Bacteria;p__Bacteroidetes;c__Bacteroidia;o__Bacteroidales;f__Tannerellaceae;g__Parabacteroides;s__Parabacteroides sp. AM17-47	1.92192	1.00111e-06	0.00121944	BMI, Age, gender, usual stool type, history of antibiotic usage
Diseases	Crohn's disease [regional enteritis] (K50)	k__Bacteria;p__Proteobacteria;c__Gammaproteobacteria;o__Pseudomonadales;f__Pseudomonadaceae;g__Pseudomonas;s__Pseudomonas putida	1.2321	1.09084e-06	0.00132848	BMI, Age, gender, usual stool type, history of antibiotic usage
Diseases	Crohn's disease [regional enteritis] (K50)	k__Bacteria;p__Bacteroidetes;c__Bacteroidia;o__Bacteroidales;f__Bacteroidaceae;g__Bacteroides;s__Bacteroides sp. 3_1_23	2.1838	1.62915e-06	0.00198105	BMI, Age, gender, usual stool type, history of antibiotic usage
Diseases	Crohn's disease [regional enteritis] (K50)	k__Bacteria;p__Bacteroidetes;c__Bacteroidia;o__Bacteroidales;f__Bacteroidaceae;g__Bacteroides;s__Bacteroides xylanisolvens	1.74947	2.73736e-06	0.0033238	BMI, Age, gender, usual stool type, history of antibiotic usage
Diseases	Crohn's disease [regional enteritis] (K50)	k__Bacteria;p__Bacteroidetes;c__Bacteroidia;o__Bacteroidales;f__Bacteroidaceae;g__Bacteroides;s__Bacteroides fragilis CAG:558	1.92205	3.20451e-06	0.00388586	BMI, Age, gender, usual stool type, history of antibiotic usage
Diseases	Crohn's disease [regional enteritis] (K50)	k__Bacteria;p__Actinobacteria;c__Coriobacteriia;o__Eggerthellales;f__Eggerthellaceae;g__Eggerthella;s__Eggerthella sp. CAG:1427	0.99106	3.22472e-06	0.00391036	BMI, Age, gender, usual stool type, history of antibiotic usage
Diseases	Crohn's disease [regional enteritis] (K50)	k__Bacteria;p__Bacteroidetes;c__Bacteroidia;o__Bacteroidales;f__Bacteroidaceae;g__Bacteroides;s__Bacteroides reticulotermitis	2.10827	4.35777e-06	0.00527473	BMI, Age, gender, usual stool type, history of antibiotic usage
Diseases	Crohn's disease [regional enteritis] (K50)	k__Bacteria;p__Firmicutes;c__Clostridia;o__Clostridiales;f__Clostridiaceae;g__Butyricicoccus;s__uncultured Butyricicoccus sp.	0.786723	4.56002e-06	0.00551601	BMI, Age, gender, usual stool type, history of antibiotic usage
Diseases	Crohn's disease [regional enteritis] (K50)	k__Bacteria;p__Bacteroidetes;c__Bacteroidia;o__Bacteroidales;f__Bacteroidaceae;g__Bacteroides;s__Bacteroides ovatus	2.24984	6.06925e-06	0.0073299	BMI, Age, gender, usual stool type, history of antibiotic usage
Diseases	Crohn's disease [regional enteritis] (K50)	k__Bacteria;p__Firmicutes;c__Clostridia;o__Clostridiales;f__Ruminococcaceae;g__Flavonifractor;s__Flavonifractor plautii	0.881873	6.64607e-06	0.00801807	BMI, Age, gender, usual stool type, history of antibiotic usage
Diseases	Crohn's disease [regional enteritis] (K50)	k__Bacteria;p__Bacteroidetes;c__Bacteroidia;o__Bacteroidales;f__Bacteroidaceae;g__Bacteroides;s__Bacteroides sp. AM56-10ce	2.99895	7.04934e-06	0.00849605	BMI, Age, gender, usual stool type, history of antibiotic usage
Diseases	Crohn's disease [regional enteritis] (K50)	k__Eukaryota;p__Arthropoda;c__Arachnida;o__Araneae;f__Araneidae;g__Nephila;s__Nephila clavipes	0.991735	7.1807e-06	0.00865154	BMI, Age, gender, usual stool type, history of antibiotic usage
Diseases	Crohn's disease [regional enteritis] (K50)	k__Bacteria;p__Firmicutes;c__Clostridia;o__Clostridiales;f__Clostridiaceae;g__Clostridium;s__Clostridium sp. ATCC BAA-442	1.15815	7.28219e-06	0.00877483	BMI, Age, gender, usual stool type, history of antibiotic usage
Diseases	Crohn's disease [regional enteritis] (K50)	k__Bacteria;p__Proteobacteria;c__Gammaproteobacteria;o__Pseudomonadales;f__Moraxellaceae;g__Acinetobacter;s__Acinetobacter baumannii	1.16683	7.29208e-06	0.00878856	BMI, Age, gender, usual stool type, history of antibiotic usage
Diseases	Crohn's disease [regional enteritis] (K50)	k__Bacteria;p__Firmicutes;c__Clostridia;o__Clostridiales;f__Lachnospiraceae;g__Lachnoclostridium;s__[Clostridium] clostridioforme	1.23009	8.15747e-06	0.00981963	BMI, Age, gender, usual stool type, history of antibiotic usage
Diseases	Crohn's disease [regional enteritis] (K50)	k__Bacteria;p__Bacteroidetes;c__Bacteroidia;o__Bacteroidales;f__Bacteroidaceae;g__Bacteroides;s__Bacteroides sp. CAG:754	1.65402	1.07914e-05	0.0129593	BMI, Age, gender, usual stool type, history of antibiotic usage
Diseases	Crohn's disease [regional enteritis] (K50)	k__Bacteria;p__Bacteroidetes;c__Bacteroidia;o__Bacteroidales;f__Bacteroidaceae;g__Bacteroides;s__Bacteroides sp. 2_1_22	2.29148	1.22223e-05	0.014654	BMI, Age, gender, usual stool type, history of antibiotic usage
Diseases	Crohn's disease [regional enteritis] (K50)	k__Bacteria;p__Bacteroidetes;c__Bacteroidia;o__Bacteroidales;f__Tannerellaceae;g__Parabacteroides;s__Parabacteroides johnsonii CAG:246	1.64212	1.35159e-05	0.0161953	BMI, Age, gender, usual stool type, history of antibiotic usage
Diseases	Crohn's disease [regional enteritis] (K50)	k__Bacteria;p__Firmicutes;c__Clostridia;o__Clostridiales;f__Clostridiaceae;g__Clostridium;s__Clostridium sp. KLE 1755	0.977608	1.40506e-05	0.016784	BMI, Age, gender, usual stool type, history of antibiotic usage
Diseases	Crohn's disease [regional enteritis] (K50)	k__Bacteria;p__Proteobacteria;c__Gammaproteobacteria;o__Enterobacterales;f__Enterobacteriaceae;g__Shigella;s__Shigella flexneri	1.97884	1.46261e-05	0.0174992	BMI, Age, gender, usual stool type, history of antibiotic usage
Diseases	Crohn's disease [regional enteritis] (K50)	k__Bacteria;p__Bacteroidetes;c__Bacteroidia;o__Bacteroidales;f__Rikenellaceae;g__Alistipes;s__Alistipes sp. CAG:157	1.61581	1.53763e-05	0.0183872	BMI, Age, gender, usual stool type, history of antibiotic usage
Diseases	Crohn's disease [regional enteritis] (K50)	k__Bacteria;p__Bacteroidetes;c__Bacteroidia;o__Bacteroidales;f__Bacteroidaceae;g__Bacteroides;s__Bacteroides sp. 1_1_14	2.47658	1.59587e-05	0.0190692	BMI, Age, gender, usual stool type, history of antibiotic usage
Diseases	Crohn's disease [regional enteritis] (K50)	k__Bacteria;p__Bacteroidetes;c__Bacteroidia;o__Bacteroidales;f__Bacteroidaceae;g__Bacteroides;s__Bacteroides fragilis	1.92407	1.68136e-05	0.0200731	BMI, Age, gender, usual stool type, history of antibiotic usage
Diseases	Crohn's disease [regional enteritis] (K50)	k__Bacteria;p__Proteobacteria;c__Gammaproteobacteria;o__Oceanospirillales;f__Halomonadaceae;g__Zymobacter;s__Zymobacter palmae	1.2764	1.72046e-05	0.0205267	BMI, Age, gender, usual stool type, history of antibiotic usage
Diseases	Crohn's disease [regional enteritis] (K50)	k__Bacteria;p__Bacteroidetes;c__Bacteroidia;o__Bacteroidales;f__Bacteroidaceae;g__Bacteroides;s__Bacteroides thetaiotaomicron CAG:40	2.03563	1.96406e-05	0.0233875	BMI, Age, gender, usual stool type, history of antibiotic usage
Diseases	Crohn's disease [regional enteritis] (K50)	k__Bacteria;p__Bacteroidetes;c__Bacteroidia;o__Bacteroidales;f__Bacteroidaceae;g__Bacteroides;s__Bacteroides sp. CF01-10NS	2.92884	1.97656e-05	0.0235009	BMI, Age, gender, usual stool type, history of antibiotic usage
Diseases	Crohn's disease [regional enteritis] (K50)	k__Bacteria;p__Bacteroidetes;c__Bacteroidia;o__Bacteroidales;f__Prevotellaceae;g__Prevotella;s__Prevotella saccharolytica	1.50535	2.1619e-05	0.0256791	BMI, Age, gender, usual stool type, history of antibiotic usage
Diseases	Crohn's disease [regional enteritis] (K50)	k__Bacteria;p__Proteobacteria;c__Gammaproteobacteria;o__Enterobacterales;f__Enterobacteriaceae;g__Cronobacter;s__Cronobacter dublinensis	1.35859	2.17181e-05	0.0257961	BMI, Age, gender, usual stool type, history of antibiotic usage
Diseases	Crohn's disease [regional enteritis] (K50)	k__Bacteria;p__Bacteroidetes;c__Bacteroidia;o__Bacteroidales;f__Prevotellaceae;g__Prevotella;s__Prevotella sp. tf2-5	-4.14247	2.25946e-05	0.0262215	BMI, Age, gender, usual stool type, history of antibiotic usage
Diseases	Crohn's disease [regional enteritis] (K50)	k__Bacteria;p__Bacteroidetes;c__Bacteroidia;o__Bacteroidales;f__Bacteroidaceae;g__Bacteroides;s__Bacteroides sp. 2_2_4	2.24108	2.22649e-05	0.0264406	BMI, Age, gender, usual stool type, history of antibiotic usage
Diseases	Crohn's disease [regional enteritis] (K50)	k__Bacteria;p__Bacteroidetes;c__Bacteroidia;o__Bacteroidales;f__Bacteroidaceae;g__Bacteroides;s__Bacteroides sp. 1_1_30	2.17454	2.27879e-05	0.027041	BMI, Age, gender, usual stool type, history of antibiotic usage
Diseases	Crohn's disease [regional enteritis] (K50)	k__Bacteria;p__Bacteroidetes;c__Bacteroidia;o__Bacteroidales;f__Bacteroidaceae;g__Bacteroides;s__Bacteroides sp. CAG:875	1.88712	2.33627e-05	0.0277128	BMI, Age, gender, usual stool type, history of antibiotic usage
Diseases	Crohn's disease [regional enteritis] (K50)	k__Bacteria;p__Bacteroidetes;c__Bacteroidia;o__Bacteroidales;f__Bacteroidaceae;g__Bacteroides;s__Bacteroides thetaiotaomicron	2.03306	2.36652e-05	0.0280598	BMI, Age, gender, usual stool type, history of antibiotic usage
Diseases	Crohn's disease [regional enteritis] (K50)	k__Bacteria;p__Bacteroidetes;c__Bacteroidia;o__Bacteroidales;f__Unclassified;g__Unclassified;s__Bacteroidales bacterium Barb7	1.52715	2.50816e-05	0.0296907	BMI, Age, gender, usual stool type, history of antibiotic usage
Diseases	Crohn's disease [regional enteritis] (K50)	k__Bacteria;p__Bacteroidetes;c__Bacteroidia;o__Bacteroidales;f__Tannerellaceae;g__Tannerella;s__Tannerella sp. CAG:118	1.77522	2.72431e-05	0.032194	BMI, Age, gender, usual stool type, history of antibiotic usage
Diseases	Crohn's disease [regional enteritis] (K50)	k__Bacteria;p__Bacteroidetes;c__Bacteroidia;o__Bacteroidales;f__Bacteroidaceae;g__Bacteroides;s__Bacteroides clarus CAG:160	1.76431	2.74181e-05	0.0323891	BMI, Age, gender, usual stool type, history of antibiotic usage
Diseases	Crohn's disease [regional enteritis] (K50)	k__Bacteria;p__Proteobacteria;c__Gammaproteobacteria;o__Pseudomonadales;f__Pseudomonadaceae;g__Pseudomonas;s__Pseudomonas syringae	0.866535	2.90203e-05	0.0342464	BMI, Age, gender, usual stool type, history of antibiotic usage
Diseases	Crohn's disease [regional enteritis] (K50)	k__Bacteria;p__Bacteroidetes;c__Bacteroidia;o__Bacteroidales;f__Bacteroidaceae;g__Bacteroides;s__Bacteroides sp. CAG:1076	2.75219	3.25618e-05	0.0383573	BMI, Age, gender, usual stool type, history of antibiotic usage
Diseases	Crohn's disease [regional enteritis] (K50)	k__Bacteria;p__Proteobacteria;c__Betaproteobacteria;o__Burkholderiales;f__Sutterellaceae;g__Sutterella;s__Sutterella sp. CAG:351	1.19425	3.29932e-05	0.038848	BMI, Age, gender, usual stool type, history of antibiotic usage
Diseases	Crohn's disease [regional enteritis] (K50)	k__Bacteria;p__Unclassified;c__Unclassified;o__Unclassified;f__Unclassified;g__Unclassified;s__uncultured bacterium	1.22984	3.59029e-05	0.0422266	BMI, Age, gender, usual stool type, history of antibiotic usage
Diseases	Crohn's disease [regional enteritis] (K50)	k__Bacteria;p__Firmicutes;c__Clostridia;o__Clostridiales;f__Ruminococcaceae;g__Ruminococcus;s__Ruminococcus sp. CAG:60	1.05301	3.70551e-05	0.0434987	BMI, Age, gender, usual stool type, history of antibiotic usage
Diseases	Crohn's disease [regional enteritis] (K50)	k__Bacteria;p__Proteobacteria;c__Gammaproteobacteria;o__Enterobacterales;f__Enterobacteriaceae;g__Cronobacter;s__Cronobacter universalis	1.45351	3.81456e-05	0.0447446	BMI, Age, gender, usual stool type, history of antibiotic usage
Diseases	Crohn's disease [regional enteritis] (K50)	k__Bacteria;p__Bacteroidetes;c__Bacteroidia;o__Bacteroidales;f__Bacteroidaceae;g__Bacteroides;s__Bacteroides sp. CAG:702	1.67793	4.11265e-05	0.0481911	BMI, Age, gender, usual stool type, history of antibiotic usage
Diseases	Crohn's disease [regional enteritis] (K50)	k__Bacteria;p__Bacteroidetes;c__Bacteroidia;o__Bacteroidales;f__Bacteroidaceae;g__Bacteroides;s__Bacteroides faecis CAG:32	1.85713	4.12191e-05	0.0483048	BMI, Age, gender, usual stool type, history of antibiotic usage
Diseases	Crohn's disease [regional enteritis] (K50)	k__Bacteria;p__Bacteroidetes;c__Bacteroidia;o__Bacteroidales;f__Bacteroidaceae;g__Bacteroides;s__Bacteroides intestinalis CAG:564	1.79906	4.1313e-05	0.0484047	BMI, Age, gender, usual stool type, history of antibiotic usage
Diseases	Crohn's disease [regional enteritis] (K50)	k__Bacteria;p__Proteobacteria;c__Gammaproteobacteria;o__Enterobacterales;f__Enterobacteriaceae;g__Klebsiella;s__Klebsiella pneumoniae	1.82244	4.17073e-05	0.0488596	BMI, Age, gender, usual stool type, history of antibiotic usage
Diseases	Crohn's disease [regional enteritis] (K50)	k__Bacteria;p__Proteobacteria;c__Gammaproteobacteria;o__Enterobacterales;f__Enterobacteriaceae;g__Escherichia;s__Escherichia coli	2.18053	4.22326e-05	0.0494443	BMI, Age, gender, usual stool type, history of antibiotic usage
Diseases	Disorders of lipoprotein metabolism and other lipidemias (E78)	k__Bacteria;p__Firmicutes;c__Clostridia;o__Clostridiales;f__Clostridiaceae;g__Butyricicoccus;s__Butyricicoccus porcorum	-0.273281	2.04155e-06	0.00251306	BMI, Age, gender, usual stool type
Diseases	Disorders of lipoprotein metabolism and other lipidemias (E78)	k__Bacteria;p__Bacteroidetes;c__Bacteroidia;o__Bacteroidales;f__Porphyromonadaceae;g__Porphyromonas;s__Porphyromonas gingivalis	0.298973	1.19108e-05	0.014649	BMI, Age, gender, usual stool type
Diseases	Disorders of lipoprotein metabolism and other lipidemias (E78)	k__Bacteria;p__Bacteroidetes;c__Flavobacteriia;o__Flavobacteriales;f__Flavobacteriaceae;g__Ornithobacterium;s__Ornithobacterium rhinotracheale	0.344977	1.68344e-05	0.0206908	BMI, Age, gender, usual stool type
Diseases	Disorders of lipoprotein metabolism and other lipidemias (E78)	k__Bacteria;p__Firmicutes;c__Clostridia;o__Clostridiales;f__Clostridiaceae;g__Butyricicoccus;s__Butyricicoccus porcorum	-0.272922	2.12004e-06	0.00260977	BMI, Age, gender, usual stool type, history of antibiotic usage
Diseases	Disorders of lipoprotein metabolism and other lipidemias (E78)	k__Bacteria;p__Bacteroidetes;c__Bacteroidia;o__Bacteroidales;f__Porphyromonadaceae;g__Porphyromonas;s__Porphyromonas gingivalis	0.294312	1.48184e-05	0.0182253	BMI, Age, gender, usual stool type, history of antibiotic usage
Diseases	Disorders of lipoprotein metabolism and other lipidemias (E78)	k__Bacteria;p__Bacteroidetes;c__Flavobacteriia;o__Flavobacteriales;f__Flavobacteriaceae;g__Ornithobacterium;s__Ornithobacterium rhinotracheale	0.335736	2.15758e-05	0.026518	BMI, Age, gender, usual stool type, history of antibiotic usage
Diseases	Essential (primary) hypertension (I10)	k__Bacteria;p__Bacteroidetes;c__Bacteroidia;o__Bacteroidales;f__Tannerellaceae;g__Parabacteroides;s__Parabacteroides distasonis	0.476373	5.65018e-09	6.95537e-06	BMI, Age, gender, usual stool type
Diseases	Essential (primary) hypertension (I10)	k__Bacteria;p__Bacteroidetes;c__Bacteroidia;o__Bacteroidales;f__Tannerellaceae;g__Parabacteroides;s__Parabacteroides sp. D13	0.499904	1.23404e-08	1.51717e-05	BMI, Age, gender, usual stool type
Diseases	Essential (primary) hypertension (I10)	k__Bacteria;p__Bacteroidetes;c__Bacteroidia;o__Bacteroidales;f__Bacteroidaceae;g__Bacteroides;s__Bacteroides faecis CAG:32	0.499823	1.33237e-08	1.63745e-05	BMI, Age, gender, usual stool type
Diseases	Essential (primary) hypertension (I10)	k__Bacteria;p__Bacteroidetes;c__Bacteroidia;o__Bacteroidales;f__Porphyromonadaceae;g__Porphyromonas;s__Porphyromonas sp. 31_2	0.578741	1.67983e-08	2.06303e-05	BMI, Age, gender, usual stool type
Diseases	Essential (primary) hypertension (I10)	k__Bacteria;p__Firmicutes;c__Unclassified;o__Unclassified;f__Unclassified;g__Unclassified;s__Firmicutes bacterium CAG:95	-0.800037	2.68201e-08	3.28973e-05	BMI, Age, gender, usual stool type
Diseases	Essential (primary) hypertension (I10)	k__Bacteria;p__Proteobacteria;c__Gammaproteobacteria;o__Pseudomonadales;f__Pseudomonadaceae;g__Pseudomonas;s__Pseudomonas chlororaphis	0.576806	3.88305e-08	4.75797e-05	BMI, Age, gender, usual stool type
Diseases	Essential (primary) hypertension (I10)	k__Bacteria;p__Bacteroidetes;c__Bacteroidia;o__Bacteroidales;f__Bacteroidaceae;g__Bacteroides;s__Bacteroides sp. 3_1_40A	0.579255	4.26142e-08	5.22109e-05	BMI, Age, gender, usual stool type
Diseases	Essential (primary) hypertension (I10)	k__Bacteria;p__Bacteroidetes;c__Bacteroidia;o__Bacteroidales;f__Tannerellaceae;g__Parabacteroides;s__Parabacteroides sp. 20_3	0.505959	7.10088e-08	8.68885e-05	BMI, Age, gender, usual stool type
Diseases	Essential (primary) hypertension (I10)	k__Bacteria;p__Firmicutes;c__Unclassified;o__Unclassified;f__Unclassified;g__Unclassified;s__Firmicutes bacterium CAG:345	-1.15114	1.56181e-07	0.000190185	BMI, Age, gender, usual stool type
Diseases	Essential (primary) hypertension (I10)	k__Bacteria;p__Bacteroidetes;c__Bacteroidia;o__Bacteroidales;f__Bacteroidaceae;g__Bacteroides;s__Bacteroides fragilis CAG:47	0.443026	1.95007e-07	0.00023816	BMI, Age, gender, usual stool type
Diseases	Essential (primary) hypertension (I10)	k__Bacteria;p__Bacteroidetes;c__Bacteroidia;o__Bacteroidales;f__Tannerellaceae;g__Parabacteroides;s__Parabacteroides merdae CAG:48	0.376887	2.72436e-07	0.000332179	BMI, Age, gender, usual stool type
Diseases	Essential (primary) hypertension (I10)	k__Bacteria;p__Bacteroidetes;c__Bacteroidia;o__Bacteroidales;f__Bacteroidaceae;g__Bacteroides;s__Bacteroides thetaiotaomicron CAG:40	0.473612	3.16729e-07	0.000385543	BMI, Age, gender, usual stool type
Diseases	Essential (primary) hypertension (I10)	k__Bacteria;p__Bacteroidetes;c__Bacteroidia;o__Bacteroidales;f__Bacteroidaceae;g__Bacteroides;s__Bacteroides dorei	0.52168	3.31943e-07	0.000403846	BMI, Age, gender, usual stool type
Diseases	Essential (primary) hypertension (I10)	k__Bacteria;p__Unclassified;c__Unclassified;o__Unclassified;f__Unclassified;g__Unclassified;s__uncultured bacterium MedeBAC46A06	0.533578	3.67787e-07	0.000446285	BMI, Age, gender, usual stool type
Diseases	Essential (primary) hypertension (I10)	k__Bacteria;p__Bacteroidetes;c__Bacteroidia;o__Bacteroidales;f__Bacteroidaceae;g__Bacteroides;s__Bacteroides sp. 4_3_47FAA	0.561447	3.69733e-07	0.000449183	BMI, Age, gender, usual stool type
Diseases	Essential (primary) hypertension (I10)	k__Bacteria;p__Bacteroidetes;c__Bacteroidia;o__Bacteroidales;f__Bacteroidaceae;g__Bacteroides;s__Bacteroides coprophilus CAG:333	0.515286	3.98197e-07	0.000483357	BMI, Age, gender, usual stool type
Diseases	Essential (primary) hypertension (I10)	k__Bacteria;p__Firmicutes;c__Clostridia;o__Clostridiales;f__Lachnospiraceae;g__Lachnoclostridium;s__[Clostridium] bolteae	0.241307	4.40736e-07	0.000533841	BMI, Age, gender, usual stool type
Diseases	Essential (primary) hypertension (I10)	k__Bacteria;p__Bacteroidetes;c__Bacteroidia;o__Bacteroidales;f__Unclassified;g__Unclassified;s__Bacteroidales bacterium Barb7	0.355184	4.45134e-07	0.000539586	BMI, Age, gender, usual stool type
Diseases	Essential (primary) hypertension (I10)	k__Bacteria;p__Bacteroidetes;c__Bacteroidia;o__Bacteroidales;f__Bacteroidaceae;g__Bacteroides;s__Bacteroides sp. 2_1_22	0.519826	4.50825e-07	0.000540251	BMI, Age, gender, usual stool type
Diseases	Essential (primary) hypertension (I10)	k__Bacteria;p__Bacteroidetes;c__Bacteroidia;o__Bacteroidales;f__Bacteroidaceae;g__Bacteroides;s__Bacteroides clarus CAG:160	0.411084	4.91135e-07	0.000594555	BMI, Age, gender, usual stool type
Diseases	Essential (primary) hypertension (I10)	k__Bacteria;p__Firmicutes;c__Erysipelotrichia;o__Erysipelotrichales;f__Erysipelotrichaceae;g__Coprobacillus;s__Coprobacillus sp. CAG:826	-1.07086	5.04774e-07	0.000602932	BMI, Age, gender, usual stool type
Diseases	Essential (primary) hypertension (I10)	k__Bacteria;p__Bacteroidetes;c__Bacteroidia;o__Bacteroidales;f__Tannerellaceae;g__Parabacteroides;s__Parabacteroides sp. D25	0.5758	5.09772e-07	0.000612813	BMI, Age, gender, usual stool type
Diseases	Essential (primary) hypertension (I10)	k__Bacteria;p__Bacteroidetes;c__Bacteroidia;o__Bacteroidales;f__Bacteroidaceae;g__Bacteroides;s__Bacteroides sp. 2_1_33B	0.490327	5.28565e-07	0.000638789	BMI, Age, gender, usual stool type
Diseases	Essential (primary) hypertension (I10)	k__Bacteria;p__Bacteroidetes;c__Bacteroidia;o__Bacteroidales;f__Bacteroidaceae;g__Bacteroides;s__Bacteroides sp. AR29	0.65018	5.71908e-07	0.000690241	BMI, Age, gender, usual stool type
Diseases	Essential (primary) hypertension (I10)	k__Bacteria;p__Bacteroidetes;c__Bacteroidia;o__Bacteroidales;f__Bacteroidaceae;g__Bacteroides;s__Bacteroides uniformis	0.496166	5.89763e-07	0.000712128	BMI, Age, gender, usual stool type
Diseases	Essential (primary) hypertension (I10)	k__Bacteria;p__Firmicutes;c__Clostridia;o__Clostridiales;f__Oscillospiraceae;g__Oscillibacter;s__Oscillibacter sp. KLE 1728	0.354017	6.44271e-07	0.000775977	BMI, Age, gender, usual stool type
Diseases	Essential (primary) hypertension (I10)	k__Bacteria;p__Proteobacteria;c__Gammaproteobacteria;o__Pseudomonadales;f__Pseudomonadaceae;g__Pseudomonas;s__Pseudomonas aeruginosa	0.192829	6.59918e-07	0.000794936	BMI, Age, gender, usual stool type
Diseases	Essential (primary) hypertension (I10)	k__Bacteria;p__Bacteroidetes;c__Bacteroidia;o__Bacteroidales;f__Bacteroidaceae;g__Bacteroides;s__Bacteroides stercoris	0.649978	6.76754e-07	0.000815044	BMI, Age, gender, usual stool type
Diseases	Essential (primary) hypertension (I10)	k__Bacteria;p__Bacteroidetes;c__Bacteroidia;o__Bacteroidales;f__Bacteroidaceae;g__Bacteroides;s__Bacteroides sartorii	0.489142	6.81589e-07	0.000820685	BMI, Age, gender, usual stool type
Diseases	Essential (primary) hypertension (I10)	k__Bacteria;p__Bacteroidetes;c__Bacteroidia;o__Bacteroidales;f__Tannerellaceae;g__Parabacteroides;s__Parabacteroides johnsonii CAG:246	0.362225	7.51726e-07	0.000903348	BMI, Age, gender, usual stool type
Diseases	Essential (primary) hypertension (I10)	k__Bacteria;p__Bacteroidetes;c__Bacteroidia;o__Bacteroidales;f__Bacteroidaceae;g__Bacteroides;s__Bacteroides vulgatus	0.499071	7.93712e-07	0.000952669	BMI, Age, gender, usual stool type
Diseases	Essential (primary) hypertension (I10)	k__Bacteria;p__Proteobacteria;c__Gammaproteobacteria;o__Pseudomonadales;f__Pseudomonadaceae;g__Pseudomonas;s__Pseudomonas syringae group genomosp. 3	0.258153	8.20017e-07	0.000983488	BMI, Age, gender, usual stool type
Diseases	Essential (primary) hypertension (I10)	k__Bacteria;p__Bacteroidetes;c__Bacteroidia;o__Bacteroidales;f__Bacteroidaceae;g__Bacteroides;s__Bacteroides uniformis CAG:3	0.455744	8.25956e-07	0.000990557	BMI, Age, gender, usual stool type
Diseases	Essential (primary) hypertension (I10)	k__Bacteria;p__Bacteroidetes;c__Bacteroidia;o__Bacteroidales;f__Unclassified;g__Unclassified;s__Bacteroidales bacterium Barb6XT	0.372477	8.44944e-07	0.00101324	BMI, Age, gender, usual stool type
Diseases	Essential (primary) hypertension (I10)	k__Bacteria;p__Bacteroidetes;c__Bacteroidia;o__Bacteroidales;f__Bacteroidaceae;g__Bacteroides;s__Bacteroides stercoris CAG:120	0.410227	9.9129e-07	0.00118554	BMI, Age, gender, usual stool type
Diseases	Essential (primary) hypertension (I10)	k__Bacteria;p__Firmicutes;c__Clostridia;o__Clostridiales;f__Clostridiaceae;g__Clostridium;s__Clostridium sp. CAG:288	-0.856869	1.09903e-06	0.00131201	BMI, Age, gender, usual stool type
Diseases	Essential (primary) hypertension (I10)	k__Bacteria;p__Proteobacteria;c__Acidithiobacillia;o__Acidithiobacillales;f__Acidithiobacillaceae;g__Acidithiobacillus;s__Acidithiobacillus ferrivorans	0.268335	1.1075e-06	0.00132028	BMI, Age, gender, usual stool type
Diseases	Essential (primary) hypertension (I10)	k__Bacteria;p__Bacteroidetes;c__Bacteroidia;o__Bacteroidales;f__Bacteroidaceae;g__Bacteroides;s__Bacteroides sp. 1_1_30	0.484978	1.27566e-06	0.00151826	BMI, Age, gender, usual stool type
Diseases	Essential (primary) hypertension (I10)	k__Bacteria;p__Firmicutes;c__Clostridia;o__Clostridiales;f__Clostridiaceae;g__Clostridium;s__Clostridium sp. CAG:58	0.358075	1.34549e-06	0.00160147	BMI, Age, gender, usual stool type
Diseases	Essential (primary) hypertension (I10)	k__Bacteria;p__Bacteroidetes;c__Flavobacteriia;o__Flavobacteriales;f__Flavobacteriaceae;g__Ornithobacterium;s__Ornithobacterium rhinotracheale	0.376043	1.43996e-06	0.00171194	BMI, Age, gender, usual stool type
Diseases	Essential (primary) hypertension (I10)	k__Bacteria;p__Bacteroidetes;c__Bacteroidia;o__Bacteroidales;f__Tannerellaceae;g__Parabacteroides;s__Parabacteroides sp. CAG:2	0.427429	1.45062e-06	0.00172432	BMI, Age, gender, usual stool type
Diseases	Essential (primary) hypertension (I10)	k__Bacteria;p__Bacteroidetes;c__Bacteroidia;o__Bacteroidales;f__Bacteroidaceae;g__Bacteroides;s__Bacteroides fluxus	0.396321	1.73076e-06	0.00205108	BMI, Age, gender, usual stool type
Diseases	Essential (primary) hypertension (I10)	k__Bacteria;p__Firmicutes;c__Clostridia;o__Clostridiales;f__Oscillospiraceae;g__Oscillibacter;s__Oscillibacter sp. PEA192	0.321284	1.74064e-06	0.00206167	BMI, Age, gender, usual stool type
Diseases	Essential (primary) hypertension (I10)	k__Bacteria;p__Proteobacteria;c__Alphaproteobacteria;o__Rhodospirillales;f__Rhodospirillaceae;g__Nitrospirillum;s__Nitrospirillum amazonense	0.225183	1.77045e-06	0.00209604	BMI, Age, gender, usual stool type
Diseases	Essential (primary) hypertension (I10)	k__Bacteria;p__Bacteroidetes;c__Bacteroidia;o__Bacteroidales;f__Bacteroidaceae;g__Bacteroides;s__Bacteroides fragilis	0.417333	1.86e-06	0.00220089	BMI, Age, gender, usual stool type
Diseases	Essential (primary) hypertension (I10)	k__Eukaryota;p__Streptophyta;c__Liliopsida;o__Poales;f__Poaceae;g__Zea;s__Zea mays	0.242419	1.87782e-06	0.00221786	BMI, Age, gender, usual stool type
Diseases	Essential (primary) hypertension (I10)	k__Bacteria;p__Proteobacteria;c__Betaproteobacteria;o__Burkholderiales;f__Sutterellaceae;g__Parasutterella;s__Parasutterella excrementihominis CAG:233	0.563707	1.90916e-06	0.00225245	BMI, Age, gender, usual stool type
Diseases	Essential (primary) hypertension (I10)	k__Bacteria;p__Proteobacteria;c__Gammaproteobacteria;o__Enterobacterales;f__Enterobacteriaceae;g__Cronobacter;s__Cronobacter dublinensis	0.29626	1.95136e-06	0.00230549	BMI, Age, gender, usual stool type
Diseases	Essential (primary) hypertension (I10)	k__Bacteria;p__Bacteroidetes;c__Bacteroidia;o__Bacteroidales;f__Bacteroidaceae;g__Bacteroides;s__Bacteroides sp. 3_1_19	0.520085	1.97212e-06	0.00232948	BMI, Age, gender, usual stool type
Diseases	Essential (primary) hypertension (I10)	k__Bacteria;p__Bacteroidetes;c__Bacteroidia;o__Bacteroidales;f__Bacteroidaceae;g__Bacteroides;s__Bacteroides fragilis CAG:558	0.379736	2.30235e-06	0.00271069	BMI, Age, gender, usual stool type
Diseases	Essential (primary) hypertension (I10)	k__Bacteria;p__Proteobacteria;c__Gammaproteobacteria;o__Enterobacterales;f__Enterobacteriaceae;g__Cronobacter;s__Cronobacter universalis	0.323121	2.35856e-06	0.00277384	BMI, Age, gender, usual stool type
Diseases	Essential (primary) hypertension (I10)	k__Bacteria;p__Bacteroidetes;c__Bacteroidia;o__Bacteroidales;f__Unclassified;g__Unclassified;s__Bacteroidales bacterium Barb6	0.346643	2.40208e-06	0.00282574	BMI, Age, gender, usual stool type
Diseases	Essential (primary) hypertension (I10)	k__Bacteria;p__Bacteroidetes;c__Bacteroidia;o__Bacteroidales;f__Bacteroidaceae;g__Bacteroides;s__Bacteroides sp. AM56-10ce	0.610416	2.45701e-06	0.00287328	BMI, Age, gender, usual stool type
Diseases	Essential (primary) hypertension (I10)	k__Bacteria;p__Firmicutes;c__Clostridia;o__Thermoanaerobacterales;f__Thermoanaerobacteraceae;g__Moorella;s__Moorella thermoacetica	0.188564	2.53111e-06	0.00297151	BMI, Age, gender, usual stool type
Diseases	Essential (primary) hypertension (I10)	k__Bacteria;p__Proteobacteria;c__Betaproteobacteria;o__Burkholderiales;f__Unclassified;g__Unclassified;s__Burkholderiales bacterium	0.719438	2.68873e-06	0.0031483	BMI, Age, gender, usual stool type
Diseases	Essential (primary) hypertension (I10)	k__Bacteria;p__Bacteroidetes;c__Bacteroidia;o__Bacteroidales;f__Bacteroidaceae;g__Bacteroides;s__Bacteroides sp. 2_2_4	0.483588	2.80247e-06	0.00328435	BMI, Age, gender, usual stool type
Diseases	Essential (primary) hypertension (I10)	k__Bacteria;p__Proteobacteria;c__Unclassified;o__Unclassified;f__Unclassified;g__Unclassified;s__Proteobacteria bacterium CAG:139	0.684749	2.82358e-06	0.00330979	BMI, Age, gender, usual stool type
Diseases	Essential (primary) hypertension (I10)	k__Bacteria;p__Bacteroidetes;c__Bacteroidia;o__Bacteroidales;f__Bacteroidaceae;g__Bacteroides;s__Bacteroides sp. AF37-16AC	0.651754	2.85715e-06	0.0033307	BMI, Age, gender, usual stool type
Diseases	Essential (primary) hypertension (I10)	k__Bacteria;p__Firmicutes;c__Clostridia;o__Clostridiales;f__Clostridiaceae;g__Clostridium;s__Clostridium sp. CAG:524	-1.02355	3.08056e-06	0.00357651	BMI, Age, gender, usual stool type
Diseases	Essential (primary) hypertension (I10)	k__Bacteria;p__Proteobacteria;c__Alphaproteobacteria;o__Rhizobiales;f__Rhizobiaceae;g__Agrobacterium;s__Agrobacterium tumefaciens	0.273635	3.15651e-06	0.00367037	BMI, Age, gender, usual stool type
Diseases	Essential (primary) hypertension (I10)	k__Bacteria;p__Bacteroidetes;c__Bacteroidia;o__Bacteroidales;f__Bacteroidaceae;g__Bacteroides;s__Bacteroides sp. 4_1_36	0.531761	3.20845e-06	0.00375078	BMI, Age, gender, usual stool type
Diseases	Essential (primary) hypertension (I10)	k__Bacteria;p__Bacteroidetes;c__Bacteroidia;o__Bacteroidales;f__Bacteroidaceae;g__Bacteroides;s__Bacteroides clarus	0.504464	3.26942e-06	0.00382139	BMI, Age, gender, usual stool type
Diseases	Essential (primary) hypertension (I10)	k__Bacteria;p__Proteobacteria;c__Gammaproteobacteria;o__Pseudomonadales;f__Pseudomonadaceae;g__Pseudomonas;s__Pseudomonas fluorescens	0.191417	3.5822e-06	0.00417047	BMI, Age, gender, usual stool type
Diseases	Essential (primary) hypertension (I10)	k__Bacteria;p__Bacteroidetes;c__Bacteroidia;o__Bacteroidales;f__Bacteroidaceae;g__Bacteroides;s__Bacteroides intestinalis CAG:315	0.41777	3.69881e-06	0.00431143	BMI, Age, gender, usual stool type
Diseases	Essential (primary) hypertension (I10)	k__Bacteria;p__Bacteroidetes;c__Bacteroidia;o__Bacteroidales;f__Bacteroidaceae;g__Bacteroides;s__Bacteroides sp. AF29-11	0.606884	3.86219e-06	0.00447218	BMI, Age, gender, usual stool type
Diseases	Essential (primary) hypertension (I10)	k__Bacteria;p__Bacteroidetes;c__Bacteroidia;o__Bacteroidales;f__Tannerellaceae;g__Parabacteroides;s__Parabacteroides johnsonii	0.462858	3.97973e-06	0.00463129	BMI, Age, gender, usual stool type
Diseases	Essential (primary) hypertension (I10)	k__Bacteria;p__Firmicutes;c__Negativicutes;o__Acidaminococcales;f__Acidaminococcaceae;g__Acidaminococcus;s__Acidaminococcus sp. CAG:917	-0.680116	4.01307e-06	0.00464294	BMI, Age, gender, usual stool type
Diseases	Essential (primary) hypertension (I10)	k__Bacteria;p__Bacteroidetes;c__Bacteroidia;o__Bacteroidales;f__Bacteroidaceae;g__Bacteroides;s__Bacteroides oleiciplenus	0.455913	4.31129e-06	0.00500757	BMI, Age, gender, usual stool type
Diseases	Essential (primary) hypertension (I10)	k__Bacteria;p__Proteobacteria;c__Betaproteobacteria;o__Burkholderiales;f__Burkholderiaceae;g__Cupriavidus;s__Cupriavidus oxalaticus	0.242677	5.0988e-06	0.00589176	BMI, Age, gender, usual stool type
Diseases	Essential (primary) hypertension (I10)	k__Bacteria;p__Bacteroidetes;c__Bacteroidia;o__Bacteroidales;f__Bacteroidaceae;g__Bacteroides;s__Bacteroides sp. AF25-5LB	0.633344	5.19252e-06	0.00596917	BMI, Age, gender, usual stool type
Diseases	Essential (primary) hypertension (I10)	k__Bacteria;p__Proteobacteria;c__Gammaproteobacteria;o__Pseudomonadales;f__Pseudomonadaceae;g__Pseudomonas;s__Pseudomonas syringae	0.181787	5.36816e-06	0.00619354	BMI, Age, gender, usual stool type
Diseases	Essential (primary) hypertension (I10)	k__Bacteria;p__Proteobacteria;c__Gammaproteobacteria;o__Xanthomonadales;f__Xanthomonadaceae;g__Stenotrophomonas;s__Stenotrophomonas maltophilia	0.256834	5.64229e-06	0.00648379	BMI, Age, gender, usual stool type
Diseases	Essential (primary) hypertension (I10)	k__Bacteria;p__Proteobacteria;c__Betaproteobacteria;o__Burkholderiales;f__Sutterellaceae;g__Parasutterella;s__Parasutterella excrementihominis	0.577895	5.76844e-06	0.00664893	BMI, Age, gender, usual stool type
Diseases	Essential (primary) hypertension (I10)	k__Bacteria;p__Cyanobacteria;c__Unclassified;o__Nostocales;f__Hapalosiphonaceae;g__Fischerella;s__Fischerella thermalis	0.596979	6.01379e-06	0.00683557	BMI, Age, gender, usual stool type
Diseases	Essential (primary) hypertension (I10)	k__Bacteria;p__Bacteroidetes;c__Bacteroidia;o__Bacteroidales;f__Bacteroidaceae;g__Bacteroides;s__Bacteroides thetaiotaomicron	0.423065	6.10735e-06	0.00703304	BMI, Age, gender, usual stool type
Diseases	Essential (primary) hypertension (I10)	k__Bacteria;p__Bacteroidetes;c__Bacteroidia;o__Bacteroidales;f__Bacteroidaceae;g__Bacteroides;s__Bacteroides ovatus	0.436215	6.31628e-06	0.00726159	BMI, Age, gender, usual stool type
Diseases	Essential (primary) hypertension (I10)	k__Bacteria;p__Bacteroidetes;c__Bacteroidia;o__Bacteroidales;f__Bacteroidaceae;g__Bacteroides;s__Bacteroides sp. D22	0.497757	6.38987e-06	0.00729342	BMI, Age, gender, usual stool type
Diseases	Essential (primary) hypertension (I10)	k__Bacteria;p__Bacteroidetes;c__Bacteroidia;o__Bacteroidales;f__Bacteroidaceae;g__Bacteroides;s__Bacteroides eggerthii CAG:109	0.355413	6.35014e-06	0.00729717	BMI, Age, gender, usual stool type
Diseases	Essential (primary) hypertension (I10)	k__Bacteria;p__Bacteroidetes;c__Bacteroidia;o__Bacteroidales;f__Bacteroidaceae;g__Bacteroides;s__Bacteroides sp. CAG:598	0.367308	6.42676e-06	0.00738037	BMI, Age, gender, usual stool type
Diseases	Essential (primary) hypertension (I10)	k__Bacteria;p__Proteobacteria;c__Alphaproteobacteria;o__Rhodobacterales;f__Rhodobacteraceae;g__Salipiger;s__Salipiger bermudensis	0.212515	6.52708e-06	0.00746872	BMI, Age, gender, usual stool type
Diseases	Essential (primary) hypertension (I10)	k__Bacteria;p__Firmicutes;c__Unclassified;o__Unclassified;f__Unclassified;g__Unclassified;s__Firmicutes bacterium CAG:466	0.235432	6.56747e-06	0.00750434	BMI, Age, gender, usual stool type
Diseases	Essential (primary) hypertension (I10)	k__Bacteria;p__Proteobacteria;c__Alphaproteobacteria;o__Rhizobiales;f__Rhizobiaceae;g__Agrobacterium;s__Agrobacterium genomosp. 5	0.307222	6.65546e-06	0.00760752	BMI, Age, gender, usual stool type
Diseases	Essential (primary) hypertension (I10)	k__Bacteria;p__Firmicutes;c__Clostridia;o__Clostridiales;f__Ruminococcaceae;g__Faecalibacterium;s__Faecalibacterium sp. CAG:1138	-0.642588	6.68296e-06	0.00765111	BMI, Age, gender, usual stool type
Diseases	Essential (primary) hypertension (I10)	k__Bacteria;p__Bacteroidetes;c__Bacteroidia;o__Bacteroidales;f__Bacteroidaceae;g__Bacteroides;s__Bacteroides sp. CAG:661	0.300398	6.73384e-06	0.00771733	BMI, Age, gender, usual stool type
Diseases	Essential (primary) hypertension (I10)	k__Bacteria;p__Proteobacteria;c__Betaproteobacteria;o__Burkholderiales;f__Alcaligenaceae;g__Bordetella;s__Bordetella pertussis	0.212742	7.14065e-06	0.00816149	BMI, Age, gender, usual stool type
Diseases	Essential (primary) hypertension (I10)	k__Bacteria;p__Bacteroidetes;c__Bacteroidia;o__Bacteroidales;f__Bacteroidaceae;g__Bacteroides;s__Bacteroides sp. 9_1_42FAA	0.361903	7.28478e-06	0.00831752	BMI, Age, gender, usual stool type
Diseases	Essential (primary) hypertension (I10)	k__Bacteria;p__Bacteroidetes;c__Bacteroidia;o__Bacteroidales;f__Tannerellaceae;g__Parabacteroides;s__Parabacteroides merdae	0.513244	7.29069e-06	0.00832446	BMI, Age, gender, usual stool type
Diseases	Essential (primary) hypertension (I10)	k__Bacteria;p__Proteobacteria;c__Betaproteobacteria;o__Burkholderiales;f__Comamonadaceae;g__Hydrogenophaga;s__Hydrogenophaga sp. T4	0.22295	7.34553e-06	0.00837485	BMI, Age, gender, usual stool type
Diseases	Essential (primary) hypertension (I10)	k__Bacteria;p__Proteobacteria;c__Betaproteobacteria;o__Burkholderiales;f__Comamonadaceae;g__Variovorax;s__Variovorax sp. WDL1	0.313127	7.43257e-06	0.00845835	BMI, Age, gender, usual stool type
Diseases	Essential (primary) hypertension (I10)	k__Bacteria;p__Proteobacteria;c__Betaproteobacteria;o__Burkholderiales;f__Burkholderiaceae;g__Ralstonia;s__Ralstonia solanacearum	0.210199	7.68859e-06	0.00874757	BMI, Age, gender, usual stool type
Diseases	Essential (primary) hypertension (I10)	k__Bacteria;p__Proteobacteria;c__Gammaproteobacteria;o__Pseudomonadales;f__Moraxellaceae;g__Acinetobacter;s__Acinetobacter baumannii	0.225086	8.22498e-06	0.00934368	BMI, Age, gender, usual stool type
Diseases	Essential (primary) hypertension (I10)	k__Bacteria;p__Firmicutes;c__Clostridia;o__Clostridiales;f__Oscillospiraceae;g__Unclassified;s__Oscillospiraceae bacterium VE202-24	0.301638	8.31197e-06	0.00941639	BMI, Age, gender, usual stool type
Diseases	Essential (primary) hypertension (I10)	k__Bacteria;p__Bacteroidetes;c__Bacteroidia;o__Bacteroidales;f__Bacteroidaceae;g__Bacteroides;s__Bacteroides vulgatus CAG:6	0.449652	8.32908e-06	0.00945877	BMI, Age, gender, usual stool type
Diseases	Essential (primary) hypertension (I10)	k__Bacteria;p__Bacteroidetes;c__Bacteroidia;o__Bacteroidales;f__Porphyromonadaceae;g__Porphyromonas;s__Porphyromonas crevioricanis	0.381861	8.44844e-06	0.00958229	BMI, Age, gender, usual stool type
Diseases	Essential (primary) hypertension (I10)	k__Bacteria;p__Bacteroidetes;c__Bacteroidia;o__Bacteroidales;f__Dysgonamonadaceae;g__Dysgonomonas;s__uncultured Dysgonomonas sp.	0.379014	8.44845e-06	0.00958261	BMI, Age, gender, usual stool type
Diseases	Essential (primary) hypertension (I10)	k__Bacteria;p__Proteobacteria;c__Betaproteobacteria;o__Neisseriales;f__Neisseriaceae;g__Neisseria;s__Neisseria meningitidis	0.200421	8.67176e-06	0.00982919	BMI, Age, gender, usual stool type
Diseases	Essential (primary) hypertension (I10)	k__Bacteria;p__Proteobacteria;c__Gammaproteobacteria;o__Vibrionales;f__Vibrionaceae;g__Vibrio;s__Vibrio cholerae	0.246552	8.67534e-06	0.00983175	BMI, Age, gender, usual stool type
Diseases	Essential (primary) hypertension (I10)	k__Bacteria;p__Proteobacteria;c__Deltaproteobacteria;o__Myxococcales;f__Archangiaceae;g__Stigmatella;s__Stigmatella aurantiaca	0.176382	8.69996e-06	0.00985996	BMI, Age, gender, usual stool type
Diseases	Essential (primary) hypertension (I10)	k__Bacteria;p__Bacteroidetes;c__Bacteroidia;o__Bacteroidales;f__Tannerellaceae;g__Tannerella;s__Tannerella sp. CAG:51	0.396297	9.51899e-06	0.0107534	BMI, Age, gender, usual stool type
Diseases	Essential (primary) hypertension (I10)	k__Bacteria;p__Bacteroidetes;c__Bacteroidia;o__Bacteroidales;f__Bacteroidaceae;g__Bacteroides;s__Bacteroides intestinalis CAG:564	0.377627	9.52258e-06	0.0107563	BMI, Age, gender, usual stool type
Diseases	Essential (primary) hypertension (I10)	k__Bacteria;p__Bacteroidetes;c__Bacteroidia;o__Bacteroidales;f__Bacteroidaceae;g__Bacteroides;s__Bacteroides faecis	0.518342	9.67203e-06	0.0109197	BMI, Age, gender, usual stool type
Diseases	Essential (primary) hypertension (I10)	k__Bacteria;p__Firmicutes;c__Clostridia;o__Clostridiales;f__Clostridiaceae;g__Clostridium;s__Clostridium sp. CAG:1193	-1.03659	9.79825e-06	0.0109596	BMI, Age, gender, usual stool type
Diseases	Essential (primary) hypertension (I10)	k__Bacteria;p__Bacteroidetes;c__Bacteroidia;o__Bacteroidales;f__Bacteroidaceae;g__Bacteroides;s__Bacteroides eggerthii	0.539418	1.07876e-05	0.0121303	BMI, Age, gender, usual stool type
Diseases	Essential (primary) hypertension (I10)	k__Bacteria;p__Bacteroidetes;c__Bacteroidia;o__Bacteroidales;f__Bacteroidaceae;g__Bacteroides;s__Bacteroides sp. 1_1_14	0.491189	1.09072e-05	0.0122517	BMI, Age, gender, usual stool type
Diseases	Essential (primary) hypertension (I10)	k__Bacteria;p__Firmicutes;c__Unclassified;o__Unclassified;f__Unclassified;g__Unclassified;s__Firmicutes bacterium CAG:313	-1.10368	1.18407e-05	0.0132265	BMI, Age, gender, usual stool type
Diseases	Essential (primary) hypertension (I10)	k__Bacteria;p__Bacteroidetes;c__Bacteroidia;o__Bacteroidales;f__Porphyromonadaceae;g__Unclassified;s__Porphyromonadaceae bacterium KA00676	0.377323	1.20631e-05	0.0134886	BMI, Age, gender, usual stool type
Diseases	Essential (primary) hypertension (I10)	k__Bacteria;p__Bacteroidetes;c__Bacteroidia;o__Bacteroidales;f__Tannerellaceae;g__Tannerella;s__Tannerella sp. 6_1_58FAA_CT1	0.352224	1.22439e-05	0.013698	BMI, Age, gender, usual stool type
Diseases	Essential (primary) hypertension (I10)	k__Bacteria;p__Proteobacteria;c__Alphaproteobacteria;o__Rhodospirillales;f__Acetobacteraceae;g__Acidiphilium;s__Acidiphilium sp. CAG:727	-0.632581	1.22796e-05	0.0137198	BMI, Age, gender, usual stool type
Diseases	Essential (primary) hypertension (I10)	k__Bacteria;p__Actinobacteria;c__Coriobacteriia;o__Eggerthellales;f__Eggerthellaceae;g__Eggerthella;s__Eggerthella sp. CAG:1427	0.180534	1.25862e-05	0.0140668	BMI, Age, gender, usual stool type
Diseases	Essential (primary) hypertension (I10)	k__Bacteria;p__Bacteroidetes;c__Bacteroidia;o__Bacteroidales;f__Bacteroidaceae;g__Bacteroides;s__Bacteroides finegoldii	0.463678	1.25906e-05	0.0140707	BMI, Age, gender, usual stool type
Diseases	Essential (primary) hypertension (I10)	k__Bacteria;p__Bacteroidetes;c__Bacteroidia;o__Bacteroidales;f__Bacteroidaceae;g__Bacteroides;s__Bacteroides sp. AF20-13LB	0.47604	1.28216e-05	0.0143165	BMI, Age, gender, usual stool type
Diseases	Essential (primary) hypertension (I10)	k__Bacteria;p__Bacteroidetes;c__Cytophagia;o__Cytophagales;f__Flammeovirgaceae;g__Cesiribacter;s__Cesiribacter andamanensis	0.304081	1.31295e-05	0.0146401	BMI, Age, gender, usual stool type
Diseases	Essential (primary) hypertension (I10)	k__Bacteria;p__Bacteroidetes;c__Bacteroidia;o__Bacteroidales;f__Bacteroidaceae;g__Bacteroides;s__Bacteroides caecimuris	0.409619	1.34791e-05	0.0150232	BMI, Age, gender, usual stool type
Diseases	Essential (primary) hypertension (I10)	k__Bacteria;p__Bacteroidetes;c__Bacteroidia;o__Bacteroidales;f__Bacteroidaceae;g__Bacteroides;s__Bacteroides sp. HMSC067B03	0.538512	1.40173e-05	0.0155947	BMI, Age, gender, usual stool type
Diseases	Essential (primary) hypertension (I10)	k__Bacteria;p__Firmicutes;c__Bacilli;o__Lactobacillales;f__Streptococcaceae;g__Streptococcus;s__Streptococcus pneumoniae	0.161665	1.52931e-05	0.0169738	BMI, Age, gender, usual stool type
Diseases	Essential (primary) hypertension (I10)	k__Bacteria;p__Bacteroidetes;c__Bacteroidia;o__Bacteroidales;f__Tannerellaceae;g__Parabacteroides;s__Parabacteroides sp. AM17-47	0.329868	1.53384e-05	0.0170135	BMI, Age, gender, usual stool type
Diseases	Essential (primary) hypertension (I10)	k__Bacteria;p__Proteobacteria;c__Alphaproteobacteria;o__Rhodobacterales;f__Rhodobacteraceae;g__Pseudooceanicola;s__Pseudooceanicola batsensis	0.230919	1.54164e-05	0.0170835	BMI, Age, gender, usual stool type
Diseases	Essential (primary) hypertension (I10)	k__Bacteria;p__Bacteroidetes;c__Bacteroidia;o__Bacteroidales;f__Bacteroidaceae;g__Bacteroides;s__Bacteroides nordii	0.345086	1.55411e-05	0.0172453	BMI, Age, gender, usual stool type
Diseases	Essential (primary) hypertension (I10)	k__Bacteria;p__Firmicutes;c__Unclassified;o__Unclassified;f__Unclassified;g__Unclassified;s__Firmicutes bacterium CAG:460	-1.0611	1.6793e-05	0.0184963	BMI, Age, gender, usual stool type
Diseases	Essential (primary) hypertension (I10)	k__Bacteria;p__Firmicutes;c__Clostridia;o__Clostridiales;f__Clostridiaceae;g__Clostridium;s__Clostridium sp. CAG:505	0.176871	1.69054e-05	0.0186819	BMI, Age, gender, usual stool type
Diseases	Essential (primary) hypertension (I10)	k__Bacteria;p__Firmicutes;c__Clostridia;o__Clostridiales;f__Oscillospiraceae;g__Oscillibacter;s__Oscillibacter sp. KLE 1745	0.412647	1.76922e-05	0.0195126	BMI, Age, gender, usual stool type
Diseases	Essential (primary) hypertension (I10)	k__Bacteria;p__Bacteroidetes;c__Bacteroidia;o__Bacteroidales;f__Bacteroidaceae;g__Bacteroides;s__Bacteroides sp. OM08-17BH	0.472856	1.91208e-05	0.0210529	BMI, Age, gender, usual stool type
Diseases	Essential (primary) hypertension (I10)	k__Bacteria;p__Bacteroidetes;c__Bacteroidia;o__Bacteroidales;f__Bacteroidaceae;g__Bacteroides;s__Bacteroides sp. 3_1_33FAA	0.397087	1.92648e-05	0.021233	BMI, Age, gender, usual stool type
Diseases	Essential (primary) hypertension (I10)	k__Bacteria;p__Firmicutes;c__Clostridia;o__Clostridiales;f__Lachnospiraceae;g__Lachnoclostridium;s__[Clostridium] clostridioforme	0.228412	1.96155e-05	0.0216024	BMI, Age, gender, usual stool type
Diseases	Essential (primary) hypertension (I10)	k__Bacteria;p__Bacteroidetes;c__Bacteroidia;o__Bacteroidales;f__Bacteroidaceae;g__Bacteroides;s__Bacteroides sp. OF03-11BH	0.504284	1.96919e-05	0.0216237	BMI, Age, gender, usual stool type
Diseases	Essential (primary) hypertension (I10)	k__Bacteria;p__Bacteroidetes;c__Bacteroidia;o__Bacteroidales;f__Bacteroidaceae;g__Bacteroides;s__Bacteroides dorei CAG:222	0.385302	1.99548e-05	0.0219586	BMI, Age, gender, usual stool type
Diseases	Essential (primary) hypertension (I10)	k__Bacteria;p__Cyanobacteria;c__Unclassified;o__Oscillatoriales;f__Microcoleaceae;g__Trichodesmium;s__Trichodesmium erythraeum	0.306436	2.02456e-05	0.0222416	BMI, Age, gender, usual stool type
Diseases	Essential (primary) hypertension (I10)	k__Bacteria;p__Bacteroidetes;c__Bacteroidia;o__Bacteroidales;f__Tannerellaceae;g__Parabacteroides;s__Parabacteroides gordonii	0.392983	2.03965e-05	0.022397	BMI, Age, gender, usual stool type
Diseases	Essential (primary) hypertension (I10)	k__Bacteria;p__Bacteroidetes;c__Bacteroidia;o__Bacteroidales;f__Bacteroidaceae;g__Bacteroides;s__Bacteroides xylanisolvens	0.308141	2.10595e-05	0.0231469	BMI, Age, gender, usual stool type
Diseases	Essential (primary) hypertension (I10)	k__Bacteria;p__Tenericutes;c__Unclassified;o__Unclassified;f__Unclassified;g__Unclassified;s__Tenericutes bacterium HGW-Tenericutes-4	-0.876772	2.18292e-05	0.0234351	BMI, Age, gender, usual stool type
Diseases	Essential (primary) hypertension (I10)	k__Bacteria;p__Proteobacteria;c__Gammaproteobacteria;o__Xanthomonadales;f__Xanthomonadaceae;g__Xanthomonas;s__Xanthomonas phaseoli	0.22126	2.19952e-05	0.024103	BMI, Age, gender, usual stool type
Diseases	Essential (primary) hypertension (I10)	k__Bacteria;p__Tenericutes;c__Mollicutes;o__Anaeroplasmatales;f__Anaeroplasmataceae;g__Anaeroplasma;s__Anaeroplasma bactoclasticum	-0.745514	2.38561e-05	0.0256218	BMI, Age, gender, usual stool type
Diseases	Essential (primary) hypertension (I10)	k__Bacteria;p__Firmicutes;c__Clostridia;o__Clostridiales;f__Clostridiaceae;g__Clostridium;s__Clostridium sp. CAG:349	-0.879561	2.40663e-05	0.0263147	BMI, Age, gender, usual stool type
Diseases	Essential (primary) hypertension (I10)	k__Bacteria;p__Proteobacteria;c__Gammaproteobacteria;o__Enterobacterales;f__Yersiniaceae;g__Serratia;s__Serratia marcescens	0.186346	2.42545e-05	0.0265114	BMI, Age, gender, usual stool type
Diseases	Essential (primary) hypertension (I10)	k__Bacteria;p__Proteobacteria;c__Gammaproteobacteria;o__Chromatiales;f__Chromatiaceae;g__Thiocapsa;s__Thiocapsa sp. KS1	0.206373	2.46091e-05	0.0268928	BMI, Age, gender, usual stool type
Diseases	Essential (primary) hypertension (I10)	k__Bacteria;p__Unclassified;c__Unclassified;o__Unclassified;f__Unclassified;g__Unclassified;s__uncultured bacterium	0.24391	2.48686e-05	0.0271862	BMI, Age, gender, usual stool type
Diseases	Essential (primary) hypertension (I10)	k__Bacteria;p__Bacteroidetes;c__Bacteroidia;o__Bacteroidales;f__Bacteroidaceae;g__Bacteroides;s__Bacteroides ovatus CAG:22	0.360471	2.69157e-05	0.0293372	BMI, Age, gender, usual stool type
Diseases	Essential (primary) hypertension (I10)	k__Bacteria;p__Firmicutes;c__Clostridia;o__Clostridiales;f__Ruminococcaceae;g__Ruminococcus;s__Ruminococcus sp. HUN007	-0.430092	2.75878e-05	0.0297445	BMI, Age, gender, usual stool type
Diseases	Essential (primary) hypertension (I10)	k__Bacteria;p__Firmicutes;c__Erysipelotrichia;o__Erysipelotrichales;f__Erysipelotrichaceae;g__Coprobacillus;s__Coprobacillus sp. CAG:698	-0.88919	2.82454e-05	0.0299771	BMI, Age, gender, usual stool type
Diseases	Essential (primary) hypertension (I10)	k__Bacteria;p__Firmicutes;c__Unclassified;o__Unclassified;f__Unclassified;g__Unclassified;s__Firmicutes bacterium CAG:176_59_8	-0.5821	2.82129e-05	0.030541	BMI, Age, gender, usual stool type
Diseases	Essential (primary) hypertension (I10)	k__Bacteria;p__Bacteroidetes;c__Bacteroidia;o__Bacteroidales;f__Bacteroidaceae;g__Bacteroides;s__Bacteroides sp. D20	0.49457	2.85387e-05	0.0310408	BMI, Age, gender, usual stool type
Diseases	Essential (primary) hypertension (I10)	k__Bacteria;p__Bacteroidetes;c__Bacteroidia;o__Bacteroidales;f__Unclassified;g__Unclassified;s__Bacteroidales bacterium Barb4	0.29364	2.88527e-05	0.0313729	BMI, Age, gender, usual stool type
Diseases	Essential (primary) hypertension (I10)	k__Bacteria;p__Firmicutes;c__Unclassified;o__Unclassified;f__Unclassified;g__Unclassified;s__Firmicutes bacterium CAG:272_52_7	-0.636571	2.96617e-05	0.0314981	BMI, Age, gender, usual stool type
Diseases	Essential (primary) hypertension (I10)	k__Bacteria;p__Firmicutes;c__Clostridia;o__Clostridiales;f__Ruminococcaceae;g__Ruminococcus;s__Ruminococcus sp. CAG:379	0.171063	3.118e-05	0.0338125	BMI, Age, gender, usual stool type
Diseases	Essential (primary) hypertension (I10)	k__Bacteria;p__Firmicutes;c__Erysipelotrichia;o__Erysipelotrichales;f__Erysipelotrichaceae;g__Unclassified;s__Erysipelotrichaceae bacterium AF19-24AC	-0.358961	3.2435e-05	0.0349293	BMI, Age, gender, usual stool type
Diseases	Essential (primary) hypertension (I10)	k__Bacteria;p__Firmicutes;c__Clostridia;o__Clostridiales;f__Lachnospiraceae;g__Blautia;s__Blautia sp. CAG:237	0.289551	3.38044e-05	0.0365363	BMI, Age, gender, usual stool type
Diseases	Essential (primary) hypertension (I10)	k__Bacteria;p__Firmicutes;c__Clostridia;o__Clostridiales;f__Clostridiaceae;g__Clostridium;s__Clostridium sp. CAG:1000	-0.934594	3.51344e-05	0.0370285	BMI, Age, gender, usual stool type
Diseases	Essential (primary) hypertension (I10)	k__Bacteria;p__Proteobacteria;c__Deltaproteobacteria;o__Myxococcales;f__Myxococcaceae;g__Corallococcus;s__Corallococcus sp. CAG:1435	-0.526868	3.4832e-05	0.0376228	BMI, Age, gender, usual stool type
Diseases	Essential (primary) hypertension (I10)	k__Bacteria;p__Proteobacteria;c__Betaproteobacteria;o__Burkholderiales;f__Unclassified;g__Unclassified;s__Burkholderiales bacterium 1_1_47	0.661072	3.65309e-05	0.0391165	BMI, Age, gender, usual stool type
Diseases	Essential (primary) hypertension (I10)	k__Bacteria;p__Bacteroidetes;c__Bacteroidia;o__Bacteroidales;f__Bacteroidaceae;g__Bacteroides;s__Bacteroides finegoldii CAG:203	0.334985	3.77675e-05	0.040712	BMI, Age, gender, usual stool type
Diseases	Essential (primary) hypertension (I10)	k__Bacteria;p__Bacteroidetes;c__Bacteroidia;o__Bacteroidales;f__Bacteroidaceae;g__Bacteroides;s__Bacteroides sp. CAG:189	0.354152	3.84383e-05	0.0413829	BMI, Age, gender, usual stool type
Diseases	Essential (primary) hypertension (I10)	k__Eukaryota;p__Arthropoda;c__Arachnida;o__Araneae;f__Araneidae;g__Nephila;s__Nephila clavipes	0.174749	4.12549e-05	0.0442961	BMI, Age, gender, usual stool type
Diseases	Essential (primary) hypertension (I10)	k__Bacteria;p__Firmicutes;c__Clostridia;o__Clostridiales;f__Clostridiaceae;g__Clostridium;s__Clostridium sp. CAG:242	0.184405	4.24489e-05	0.0455339	BMI, Age, gender, usual stool type
Diseases	Essential (primary) hypertension (I10)	k__Bacteria;p__Bacteroidetes;c__Bacteroidia;o__Bacteroidales;f__Bacteroidaceae;g__Bacteroides;s__Bacteroides faecichinchillae	0.335014	4.24858e-05	0.0456027	BMI, Age, gender, usual stool type
Diseases	Essential (primary) hypertension (I10)	k__Bacteria;p__Firmicutes;c__Erysipelotrichia;o__Erysipelotrichales;f__Erysipelotrichaceae;g__Catenibacterium;s__Catenibacterium mitsuokai	0.355728	4.30451e-05	0.0461855	BMI, Age, gender, usual stool type
Diseases	Essential (primary) hypertension (I10)	k__Bacteria;p__Firmicutes;c__Clostridia;o__Clostridiales;f__Clostridiaceae;g__Clostridium;s__Clostridium sp. KLE 1755	0.178122	4.32423e-05	0.0462835	BMI, Age, gender, usual stool type
Diseases	Essential (primary) hypertension (I10)	k__Bacteria;p__Proteobacteria;c__Gammaproteobacteria;o__Oceanospirillales;f__Halomonadaceae;g__Zymobacter;s__Zymobacter palmae	0.234895	4.42281e-05	0.0474026	BMI, Age, gender, usual stool type
Diseases	Essential (primary) hypertension (I10)	k__Bacteria;p__Bacteroidetes;c__Bacteroidia;o__Bacteroidales;f__Tannerellaceae;g__Parabacteroides;s__Parabacteroides distasonis	0.418607	2.45989e-07	0.000302783	BMI, Age, gender, usual stool type, history of antibiotic usage
Diseases	Essential (primary) hypertension (I10)	k__Bacteria;p__Firmicutes;c__Unclassified;o__Unclassified;f__Unclassified;g__Unclassified;s__Firmicutes bacterium CAG:95	-0.730769	3.69921e-07	0.000454778	BMI, Age, gender, usual stool type, history of antibiotic usage
Diseases	Essential (primary) hypertension (I10)	k__Bacteria;p__Bacteroidetes;c__Bacteroidia;o__Bacteroidales;f__Tannerellaceae;g__Parabacteroides;s__Parabacteroides sp. D13	0.439804	4.51656e-07	0.00055498	BMI, Age, gender, usual stool type, history of antibiotic usage
Diseases	Essential (primary) hypertension (I10)	k__Bacteria;p__Bacteroidetes;c__Bacteroidia;o__Bacteroidales;f__Bacteroidaceae;g__Bacteroides;s__Bacteroides faecis CAG:32	0.439233	4.92504e-07	0.000604834	BMI, Age, gender, usual stool type, history of antibiotic usage
Diseases	Essential (primary) hypertension (I10)	k__Bacteria;p__Bacteroidetes;c__Bacteroidia;o__Bacteroidales;f__Porphyromonadaceae;g__Porphyromonas;s__Porphyromonas sp. 31_2	0.505146	6.85803e-07	0.00084134	BMI, Age, gender, usual stool type, history of antibiotic usage
Diseases	Essential (primary) hypertension (I10)	k__Bacteria;p__Proteobacteria;c__Gammaproteobacteria;o__Pseudomonadales;f__Pseudomonadaceae;g__Pseudomonas;s__Pseudomonas chlororaphis	0.509151	1.06716e-06	0.00130802	BMI, Age, gender, usual stool type, history of antibiotic usage
Diseases	Essential (primary) hypertension (I10)	k__Bacteria;p__Bacteroidetes;c__Bacteroidia;o__Bacteroidales;f__Bacteroidaceae;g__Bacteroides;s__Bacteroides sp. 3_1_40A	0.49872	1.88979e-06	0.00231379	BMI, Age, gender, usual stool type, history of antibiotic usage
Diseases	Essential (primary) hypertension (I10)	k__Bacteria;p__Firmicutes;c__Unclassified;o__Unclassified;f__Unclassified;g__Unclassified;s__Firmicutes bacterium CAG:345	-1.01227	3.56802e-06	0.00434641	BMI, Age, gender, usual stool type, history of antibiotic usage
Diseases	Essential (primary) hypertension (I10)	k__Bacteria;p__Firmicutes;c__Erysipelotrichia;o__Erysipelotrichales;f__Erysipelotrichaceae;g__Coprobacillus;s__Coprobacillus sp. CAG:826	-0.970446	5.30081e-06	0.0063845	BMI, Age, gender, usual stool type, history of antibiotic usage
Diseases	Essential (primary) hypertension (I10)	k__Bacteria;p__Bacteroidetes;c__Bacteroidia;o__Bacteroidales;f__Bacteroidaceae;g__Bacteroides;s__Bacteroides fragilis CAG:47	0.38437	5.43338e-06	0.00662786	BMI, Age, gender, usual stool type, history of antibiotic usage
Diseases	Essential (primary) hypertension (I10)	k__Bacteria;p__Bacteroidetes;c__Bacteroidia;o__Bacteroidales;f__Tannerellaceae;g__Parabacteroides;s__Parabacteroides sp. 20_3	0.418893	5.66033e-06	0.00690395	BMI, Age, gender, usual stool type, history of antibiotic usage
Diseases	Essential (primary) hypertension (I10)	k__Bacteria;p__Firmicutes;c__Clostridia;o__Clostridiales;f__Clostridiaceae;g__Clostridium;s__Clostridium sp. CAG:288	-0.800004	5.67452e-06	0.00691804	BMI, Age, gender, usual stool type, history of antibiotic usage
Diseases	Essential (primary) hypertension (I10)	k__Bacteria;p__Bacteroidetes;c__Bacteroidia;o__Bacteroidales;f__Bacteroidaceae;g__Bacteroides;s__Bacteroides coprophilus CAG:333	0.459779	5.75598e-06	0.00701892	BMI, Age, gender, usual stool type, history of antibiotic usage
Diseases	Essential (primary) hypertension (I10)	k__Bacteria;p__Firmicutes;c__Clostridia;o__Clostridiales;f__Lachnospiraceae;g__Lachnoclostridium;s__[Clostridium] bolteae	0.213755	7.15607e-06	0.00869735	BMI, Age, gender, usual stool type, history of antibiotic usage
Diseases	Essential (primary) hypertension (I10)	k__Bacteria;p__Bacteroidetes;c__Bacteroidia;o__Bacteroidales;f__Tannerellaceae;g__Parabacteroides;s__Parabacteroides merdae CAG:48	0.325811	7.54376e-06	0.00916894	BMI, Age, gender, usual stool type, history of antibiotic usage
Diseases	Essential (primary) hypertension (I10)	k__Bacteria;p__Bacteroidetes;c__Bacteroidia;o__Bacteroidales;f__Bacteroidaceae;g__Bacteroides;s__Bacteroides thetaiotaomicron CAG:40	0.411479	7.7772e-06	0.0094462	BMI, Age, gender, usual stool type, history of antibiotic usage
Diseases	Essential (primary) hypertension (I10)	k__Bacteria;p__Proteobacteria;c__Gammaproteobacteria;o__Pseudomonadales;f__Pseudomonadaceae;g__Pseudomonas;s__Pseudomonas aeruginosa	0.172192	8.58462e-06	0.0104108	BMI, Age, gender, usual stool type, history of antibiotic usage
Diseases	Essential (primary) hypertension (I10)	k__Bacteria;p__Firmicutes;c__Negativicutes;o__Acidaminococcales;f__Acidaminococcaceae;g__Acidaminococcus;s__Acidaminococcus sp. CAG:917	-0.654168	1.00811e-05	0.0121438	BMI, Age, gender, usual stool type, history of antibiotic usage
Diseases	Essential (primary) hypertension (I10)	k__Bacteria;p__Bacteroidetes;c__Bacteroidia;o__Bacteroidales;f__Unclassified;g__Unclassified;s__Bacteroidales bacterium Barb7	0.308799	1.00577e-05	0.0121639	BMI, Age, gender, usual stool type, history of antibiotic usage
Diseases	Essential (primary) hypertension (I10)	k__Bacteria;p__Bacteroidetes;c__Bacteroidia;o__Bacteroidales;f__Bacteroidaceae;g__Bacteroides;s__Bacteroides stercoris	0.575915	1.00782e-05	0.0121876	BMI, Age, gender, usual stool type, history of antibiotic usage
Diseases	Essential (primary) hypertension (I10)	k__Bacteria;p__Unclassified;c__Unclassified;o__Unclassified;f__Unclassified;g__Unclassified;s__uncultured bacterium MedeBAC46A06	0.456731	1.12933e-05	0.0136069	BMI, Age, gender, usual stool type, history of antibiotic usage
Diseases	Essential (primary) hypertension (I10)	k__Bacteria;p__Proteobacteria;c__Betaproteobacteria;o__Burkholderiales;f__Sutterellaceae;g__Parasutterella;s__Parasutterella excrementihominis CAG:233	0.520026	1.15152e-05	0.0138626	BMI, Age, gender, usual stool type, history of antibiotic usage
Diseases	Essential (primary) hypertension (I10)	k__Bacteria;p__Bacteroidetes;c__Bacteroidia;o__Bacteroidales;f__Bacteroidaceae;g__Bacteroides;s__Bacteroides clarus CAG:160	0.355615	1.18447e-05	0.0142784	BMI, Age, gender, usual stool type, history of antibiotic usage
Diseases	Essential (primary) hypertension (I10)	k__Bacteria;p__Proteobacteria;c__Acidithiobacillia;o__Acidithiobacillales;f__Acidithiobacillaceae;g__Acidithiobacillus;s__Acidithiobacillus ferrivorans	0.240642	1.21632e-05	0.0146273	BMI, Age, gender, usual stool type, history of antibiotic usage
Diseases	Essential (primary) hypertension (I10)	k__Bacteria;p__Bacteroidetes;c__Bacteroidia;o__Bacteroidales;f__Bacteroidaceae;g__Bacteroides;s__Bacteroides sp. AR29	0.56529	1.22488e-05	0.0147495	BMI, Age, gender, usual stool type, history of antibiotic usage
Diseases	Essential (primary) hypertension (I10)	k__Bacteria;p__Bacteroidetes;c__Bacteroidia;o__Bacteroidales;f__Bacteroidaceae;g__Bacteroides;s__Bacteroides sp. 2_1_22	0.444702	1.28607e-05	0.0153427	BMI, Age, gender, usual stool type, history of antibiotic usage
Diseases	Essential (primary) hypertension (I10)	k__Bacteria;p__Bacteroidetes;c__Bacteroidia;o__Bacteroidales;f__Bacteroidaceae;g__Bacteroides;s__Bacteroides sp. 2_1_33B	0.423432	1.29286e-05	0.0155525	BMI, Age, gender, usual stool type, history of antibiotic usage
Diseases	Essential (primary) hypertension (I10)	k__Bacteria;p__Bacteroidetes;c__Bacteroidia;o__Bacteroidales;f__Tannerellaceae;g__Parabacteroides;s__Parabacteroides sp. D25	0.4931	1.40932e-05	0.016828	BMI, Age, gender, usual stool type, history of antibiotic usage
Diseases	Essential (primary) hypertension (I10)	k__Bacteria;p__Bacteroidetes;c__Bacteroidia;o__Bacteroidales;f__Unclassified;g__Unclassified;s__Bacteroidales bacterium Barb6XT	0.32712	1.4067e-05	0.0168963	BMI, Age, gender, usual stool type, history of antibiotic usage
Diseases	Essential (primary) hypertension (I10)	k__Bacteria;p__Bacteroidetes;c__Bacteroidia;o__Bacteroidales;f__Tannerellaceae;g__Parabacteroides;s__Parabacteroides johnsonii CAG:246	0.315973	1.43837e-05	0.0172719	BMI, Age, gender, usual stool type, history of antibiotic usage
Diseases	Essential (primary) hypertension (I10)	k__Bacteria;p__Proteobacteria;c__Gammaproteobacteria;o__Pseudomonadales;f__Pseudomonadaceae;g__Pseudomonas;s__Pseudomonas syringae group genomosp. 3	0.225963	1.45327e-05	0.0174331	BMI, Age, gender, usual stool type, history of antibiotic usage
Diseases	Essential (primary) hypertension (I10)	k__Bacteria;p__Proteobacteria;c__Betaproteobacteria;o__Burkholderiales;f__Unclassified;g__Unclassified;s__Burkholderiales bacterium	0.664734	1.50761e-05	0.0180428	BMI, Age, gender, usual stool type, history of antibiotic usage
Diseases	Essential (primary) hypertension (I10)	k__Bacteria;p__Bacteroidetes;c__Bacteroidia;o__Bacteroidales;f__Bacteroidaceae;g__Bacteroides;s__Bacteroides dorei	0.43603	1.54522e-05	0.0185229	BMI, Age, gender, usual stool type, history of antibiotic usage
Diseases	Essential (primary) hypertension (I10)	k__Bacteria;p__Bacteroidetes;c__Bacteroidia;o__Bacteroidales;f__Bacteroidaceae;g__Bacteroides;s__Bacteroides sp. 4_3_47FAA	0.471316	1.56355e-05	0.0187373	BMI, Age, gender, usual stool type, history of antibiotic usage
Diseases	Essential (primary) hypertension (I10)	k__Bacteria;p__Bacteroidetes;c__Bacteroidia;o__Bacteroidales;f__Bacteroidaceae;g__Bacteroides;s__Bacteroides uniformis CAG:3	0.393674	1.82451e-05	0.0217803	BMI, Age, gender, usual stool type, history of antibiotic usage
Diseases	Essential (primary) hypertension (I10)	k__Bacteria;p__Bacteroidetes;c__Bacteroidia;o__Bacteroidales;f__Bacteroidaceae;g__Bacteroides;s__Bacteroides uniformis	0.421714	1.82829e-05	0.0218287	BMI, Age, gender, usual stool type, history of antibiotic usage
Diseases	Essential (primary) hypertension (I10)	k__Bacteria;p__Bacteroidetes;c__Bacteroidia;o__Bacteroidales;f__Bacteroidaceae;g__Bacteroides;s__Bacteroides stercoris CAG:120	0.356222	1.93122e-05	0.0230256	BMI, Age, gender, usual stool type, history of antibiotic usage
Diseases	Essential (primary) hypertension (I10)	k__Bacteria;p__Bacteroidetes;c__Bacteroidia;o__Bacteroidales;f__Bacteroidaceae;g__Bacteroides;s__Bacteroides sp. AM56-10ce	0.5524	1.99881e-05	0.0237229	BMI, Age, gender, usual stool type, history of antibiotic usage
Diseases	Essential (primary) hypertension (I10)	k__Bacteria;p__Firmicutes;c__Clostridia;o__Clostridiales;f__Clostridiaceae;g__Clostridium;s__Clostridium sp. CAG:524	-0.935085	2.05391e-05	0.0243045	BMI, Age, gender, usual stool type, history of antibiotic usage
Diseases	Essential (primary) hypertension (I10)	k__Bacteria;p__Bacteroidetes;c__Bacteroidia;o__Bacteroidales;f__Bacteroidaceae;g__Bacteroides;s__Bacteroides sartorii	0.41566	2.04946e-05	0.024398	BMI, Age, gender, usual stool type, history of antibiotic usage
Diseases	Essential (primary) hypertension (I10)	k__Bacteria;p__Proteobacteria;c__Gammaproteobacteria;o__Pseudomonadales;f__Pseudomonadaceae;g__Pseudomonas;s__Pseudomonas fluorescens	0.176191	2.06049e-05	0.0245006	BMI, Age, gender, usual stool type, history of antibiotic usage
Diseases	Essential (primary) hypertension (I10)	k__Eukaryota;p__Streptophyta;c__Liliopsida;o__Poales;f__Poaceae;g__Zea;s__Zea mays	0.216123	2.0782e-05	0.0247056	BMI, Age, gender, usual stool type, history of antibiotic usage
Diseases	Essential (primary) hypertension (I10)	k__Bacteria;p__Bacteroidetes;c__Bacteroidia;o__Bacteroidales;f__Bacteroidaceae;g__Bacteroides;s__Bacteroides vulgatus	0.426334	2.11842e-05	0.0251943	BMI, Age, gender, usual stool type, history of antibiotic usage
Diseases	Essential (primary) hypertension (I10)	k__Bacteria;p__Firmicutes;c__Clostridia;o__Thermoanaerobacterales;f__Thermoanaerobacteraceae;g__Moorella;s__Moorella thermoacetica	0.168126	2.65021e-05	0.0313343	BMI, Age, gender, usual stool type, history of antibiotic usage
Diseases	Essential (primary) hypertension (I10)	k__Bacteria;p__Bacteroidetes;c__Bacteroidia;o__Bacteroidales;f__Tannerellaceae;g__Parabacteroides;s__Parabacteroides sp. CAG:2	0.369921	2.74855e-05	0.0325	BMI, Age, gender, usual stool type, history of antibiotic usage
Diseases	Essential (primary) hypertension (I10)	k__Bacteria;p__Firmicutes;c__Clostridia;o__Clostridiales;f__Ruminococcaceae;g__Faecalibacterium;s__Faecalibacterium sp. CAG:1138	-0.59859	2.87318e-05	0.0339182	BMI, Age, gender, usual stool type, history of antibiotic usage
Diseases	Essential (primary) hypertension (I10)	k__Bacteria;p__Proteobacteria;c__Unclassified;o__Unclassified;f__Unclassified;g__Unclassified;s__Proteobacteria bacterium CAG:139	0.610627	2.88486e-05	0.034061	BMI, Age, gender, usual stool type, history of antibiotic usage
Diseases	Essential (primary) hypertension (I10)	k__Bacteria;p__Firmicutes;c__Clostridia;o__Clostridiales;f__Clostridiaceae;g__Clostridium;s__Clostridium sp. CAG:58	0.307233	2.97195e-05	0.0350732	BMI, Age, gender, usual stool type, history of antibiotic usage
Diseases	Essential (primary) hypertension (I10)	k__Bacteria;p__Firmicutes;c__Clostridia;o__Clostridiales;f__Clostridiaceae;g__Clostridium;s__Clostridium sp. CAG:1193	-0.980121	3.11499e-05	0.0363918	BMI, Age, gender, usual stool type, history of antibiotic usage
Diseases	Essential (primary) hypertension (I10)	k__Bacteria;p__Bacteroidetes;c__Bacteroidia;o__Bacteroidales;f__Bacteroidaceae;g__Bacteroides;s__Bacteroides fluxus	0.341667	3.355e-05	0.0394925	BMI, Age, gender, usual stool type, history of antibiotic usage
Diseases	Essential (primary) hypertension (I10)	k__Bacteria;p__Proteobacteria;c__Alphaproteobacteria;o__Rhodospirillales;f__Rhodospirillaceae;g__Nitrospirillum;s__Nitrospirillum amazonense	0.194183	3.401e-05	0.039983	BMI, Age, gender, usual stool type, history of antibiotic usage
Diseases	Essential (primary) hypertension (I10)	k__Bacteria;p__Proteobacteria;c__Gammaproteobacteria;o__Pseudomonadales;f__Pseudomonadaceae;g__Pseudomonas;s__Pseudomonas syringae	0.16571	3.42739e-05	0.0402652	BMI, Age, gender, usual stool type, history of antibiotic usage
Diseases	Essential (primary) hypertension (I10)	k__Bacteria;p__Bacteroidetes;c__Bacteroidia;o__Bacteroidales;f__Bacteroidaceae;g__Bacteroides;s__Bacteroides sp. 1_1_30	0.41111	3.43339e-05	0.0403378	BMI, Age, gender, usual stool type, history of antibiotic usage
Diseases	Essential (primary) hypertension (I10)	k__Bacteria;p__Bacteroidetes;c__Bacteroidia;o__Bacteroidales;f__Unclassified;g__Unclassified;s__Bacteroidales bacterium Barb6	0.302546	3.57857e-05	0.0420478	BMI, Age, gender, usual stool type, history of antibiotic usage
Diseases	Essential (primary) hypertension (I10)	k__Bacteria;p__Bacteroidetes;c__Flavobacteriia;o__Flavobacteriales;f__Flavobacteriaceae;g__Ornithobacterium;s__Ornithobacterium rhinotracheale	0.319478	3.64527e-05	0.0427965	BMI, Age, gender, usual stool type, history of antibiotic usage
Diseases	Essential (primary) hypertension (I10)	k__Bacteria;p__Firmicutes;c__Clostridia;o__Clostridiales;f__Oscillospiraceae;g__Oscillibacter;s__Oscillibacter sp. KLE 1728	0.288729	3.66416e-05	0.0429858	BMI, Age, gender, usual stool type, history of antibiotic usage
Diseases	Essential (primary) hypertension (I10)	k__Bacteria;p__Proteobacteria;c__Alphaproteobacteria;o__Rhizobiales;f__Rhizobiaceae;g__Agrobacterium;s__Agrobacterium tumefaciens	0.240901	3.76957e-05	0.0440357	BMI, Age, gender, usual stool type, history of antibiotic usage
Diseases	Essential (primary) hypertension (I10)	k__Bacteria;p__Proteobacteria;c__Gammaproteobacteria;o__Enterobacterales;f__Enterobacteriaceae;g__Cronobacter;s__Cronobacter universalis	0.279494	4.05761e-05	0.0474201	BMI, Age, gender, usual stool type, history of antibiotic usage
Diseases	Essential (primary) hypertension (I10)	k__Bacteria;p__Proteobacteria;c__Betaproteobacteria;o__Burkholderiales;f__Sutterellaceae;g__Parasutterella;s__Parasutterella excrementihominis	0.521785	4.24996e-05	0.0496692	BMI, Age, gender, usual stool type, history of antibiotic usage
Diseases	Gastritis and duodenitis (K29)	k__Bacteria;p__Bacteroidetes;c__Bacteroidia;o__Bacteroidales;f__Bacteroidaceae;g__Bacteroides;s__Bacteroides sp. AF27-10BH	0.534287	2.17525e-05	0.0267773	BMI, Age, gender, usual stool type
Diseases	Gastro-esophageal reflux disease (K21)	k__Bacteria;p__Bacteroidetes;c__Bacteroidia;o__Bacteroidales;f__Bacteroidaceae;g__Bacteroides;s__Bacteroides faecichinchillae	0.402786	1.15384e-07	0.000142038	BMI, Age, gender, usual stool type
Diseases	Gastro-esophageal reflux disease (K21)	k__Bacteria;p__Bacteroidetes;c__Bacteroidia;o__Bacteroidales;f__Bacteroidaceae;g__Bacteroides;s__Bacteroides cellulosilyticus CAG:158	0.368448	1.60713e-06	0.00197594	BMI, Age, gender, usual stool type
Diseases	Gastro-esophageal reflux disease (K21)	k__Bacteria;p__Bacteroidetes;c__Bacteroidia;o__Bacteroidales;f__Tannerellaceae;g__Parabacteroides;s__Parabacteroides sp. D25	0.505335	2.03552e-06	0.00249961	BMI, Age, gender, usual stool type
Diseases	Gastro-esophageal reflux disease (K21)	k__Bacteria;p__Bacteroidetes;c__Bacteroidia;o__Bacteroidales;f__Bacteroidaceae;g__Bacteroides;s__Bacteroides ovatus CAG:22	0.367764	4.0646e-06	0.00498689	BMI, Age, gender, usual stool type
Diseases	Gastro-esophageal reflux disease (K21)	k__Bacteria;p__Firmicutes;c__Clostridia;o__Clostridiales;f__Clostridiaceae;g__Clostridium;s__Clostridium sp. CAG:43	0.231863	4.16343e-06	0.00510679	BMI, Age, gender, usual stool type
Diseases	Gastro-esophageal reflux disease (K21)	k__Bacteria;p__Bacteroidetes;c__Bacteroidia;o__Bacteroidales;f__Bacteroidaceae;g__Bacteroides;s__Bacteroides oleiciplenus	0.4226	4.60935e-06	0.00565057	BMI, Age, gender, usual stool type
Diseases	Gastro-esophageal reflux disease (K21)	k__Bacteria;p__Bacteroidetes;c__Bacteroidia;o__Bacteroidales;f__Tannerellaceae;g__Parabacteroides;s__Parabacteroides sp. AM17-47	0.324368	4.83671e-06	0.00592751	BMI, Age, gender, usual stool type
Diseases	Gastro-esophageal reflux disease (K21)	k__Bacteria;p__Bacteroidetes;c__Bacteroidia;o__Bacteroidales;f__Porphyromonadaceae;g__Porphyromonas;s__Porphyromonas sp. 31_2	0.427743	7.50987e-06	0.0091858	BMI, Age, gender, usual stool type
Diseases	Gastro-esophageal reflux disease (K21)	k__Bacteria;p__Bacteroidetes;c__Bacteroidia;o__Bacteroidales;f__Bacteroidaceae;g__Bacteroides;s__Bacteroides sp. 9_1_42FAA	0.335084	7.96873e-06	0.00974579	BMI, Age, gender, usual stool type
Diseases	Gastro-esophageal reflux disease (K21)	k__Bacteria;p__Bacteroidetes;c__Bacteroidia;o__Bacteroidales;f__Tannerellaceae;g__Parabacteroides;s__Parabacteroides merdae CAG:48	0.301118	1.01597e-05	0.0124056	BMI, Age, gender, usual stool type
Diseases	Gastro-esophageal reflux disease (K21)	k__Bacteria;p__Bacteroidetes;c__Bacteroidia;o__Bacteroidales;f__Tannerellaceae;g__Parabacteroides;s__Parabacteroides sp. CAG:2	0.361392	1.19544e-05	0.014576	BMI, Age, gender, usual stool type
Diseases	Gastro-esophageal reflux disease (K21)	k__Bacteria;p__Bacteroidetes;c__Bacteroidia;o__Bacteroidales;f__Tannerellaceae;g__Parabacteroides;s__Parabacteroides merdae	0.465056	1.24362e-05	0.0151613	BMI, Age, gender, usual stool type
Diseases	Gastro-esophageal reflux disease (K21)	k__Bacteria;p__Bacteroidetes;c__Bacteroidia;o__Bacteroidales;f__Tannerellaceae;g__Parabacteroides;s__Parabacteroides distasonis	0.330373	1.44228e-05	0.017553	BMI, Age, gender, usual stool type
Diseases	Gastro-esophageal reflux disease (K21)	k__Bacteria;p__Bacteroidetes;c__Bacteroidia;o__Bacteroidales;f__Tannerellaceae;g__Parabacteroides;s__Parabacteroides johnsonii CAG:246	0.295144	1.47601e-05	0.0179588	BMI, Age, gender, usual stool type
Diseases	Gastro-esophageal reflux disease (K21)	k__Bacteria;p__Proteobacteria;c__Betaproteobacteria;o__Burkholderiales;f__Oxalobacteraceae;g__Unclassified;s__Oxalobacteraceae bacterium IMCC9480	0.286269	1.49276e-05	0.0181486	BMI, Age, gender, usual stool type
Diseases	Gastro-esophageal reflux disease (K21)	k__Bacteria;p__Firmicutes;c__Clostridia;o__Clostridiales;f__Oscillospiraceae;g__Oscillibacter;s__Oscillibacter sp. KLE 1745	0.385619	1.62543e-05	0.0197017	BMI, Age, gender, usual stool type
Diseases	Gastro-esophageal reflux disease (K21)	k__Bacteria;p__Bacteroidetes;c__Bacteroidia;o__Bacteroidales;f__Bacteroidaceae;g__Bacteroides;s__Bacteroides fragilis	0.35047	1.67918e-05	0.0204	BMI, Age, gender, usual stool type
Diseases	Gastro-esophageal reflux disease (K21)	k__Bacteria;p__Bacteroidetes;c__Bacteroidia;o__Bacteroidales;f__Unclassified;g__Unclassified;s__Bacteroidales bacterium Barb6	0.291358	2.037e-05	0.0246784	BMI, Age, gender, usual stool type
Diseases	Gastro-esophageal reflux disease (K21)	k__Bacteria;p__Bacteroidetes;c__Bacteroidia;o__Bacteroidales;f__Bacteroidaceae;g__Bacteroides;s__Bacteroides vulgatus	0.400378	2.0827e-05	0.0252315	BMI, Age, gender, usual stool type
Diseases	Gastro-esophageal reflux disease (K21)	k__Bacteria;p__Bacteroidetes;c__Bacteroidia;o__Bacteroidales;f__Tannerellaceae;g__Parabacteroides;s__Parabacteroides sp. D13	0.347965	2.0896e-05	0.0253031	BMI, Age, gender, usual stool type
Diseases	Gastro-esophageal reflux disease (K21)	k__Bacteria;p__Bacteroidetes;c__Bacteroidia;o__Bacteroidales;f__Bacteroidaceae;g__Bacteroides;s__Bacteroides intestinalis CAG:315	0.356652	2.16997e-05	0.0262575	BMI, Age, gender, usual stool type
Diseases	Gastro-esophageal reflux disease (K21)	k__Bacteria;p__Bacteroidetes;c__Bacteroidia;o__Bacteroidales;f__Bacteroidaceae;g__Bacteroides;s__Bacteroides thetaiotaomicron	0.369435	2.17803e-05	0.0263488	BMI, Age, gender, usual stool type
Diseases	Gastro-esophageal reflux disease (K21)	k__Bacteria;p__Bacteroidetes;c__Bacteroidia;o__Bacteroidales;f__Bacteroidaceae;g__Bacteroides;s__Bacteroides sp. CAG:598	0.320124	2.36321e-05	0.0285431	BMI, Age, gender, usual stool type
Diseases	Gastro-esophageal reflux disease (K21)	k__Bacteria;p__Bacteroidetes;c__Bacteroidia;o__Bacteroidales;f__Bacteroidaceae;g__Bacteroides;s__Bacteroides ovatus	0.378238	2.5635e-05	0.0309167	BMI, Age, gender, usual stool type
Diseases	Gastro-esophageal reflux disease (K21)	k__Bacteria;p__Bacteroidetes;c__Bacteroidia;o__Bacteroidales;f__Tannerellaceae;g__Tannerella;s__Tannerella sp. 6_1_58FAA_CT1	0.314709	2.65195e-05	0.0319596	BMI, Age, gender, usual stool type
Diseases	Gastro-esophageal reflux disease (K21)	k__Bacteria;p__Bacteroidetes;c__Bacteroidia;o__Bacteroidales;f__Bacteroidaceae;g__Bacteroides;s__Bacteroides finegoldii	0.413223	2.857e-05	0.0343891	BMI, Age, gender, usual stool type
Diseases	Gastro-esophageal reflux disease (K21)	k__Bacteria;p__Bacteroidetes;c__Bacteroidia;o__Bacteroidales;f__Bacteroidaceae;g__Bacteroides;s__Bacteroides sp. 2_2_4	0.401373	2.87601e-05	0.0346031	BMI, Age, gender, usual stool type
Diseases	Gastro-esophageal reflux disease (K21)	k__Bacteria;p__Bacteroidetes;c__Bacteroidia;o__Bacteroidales;f__Bacteroidaceae;g__Bacteroides;s__Bacteroides uniformis CAG:3	0.357939	3.19128e-05	0.0383084	BMI, Age, gender, usual stool type
Diseases	Gastro-esophageal reflux disease (K21)	k__Bacteria;p__Lentisphaerae;c__Unclassified;o__Unclassified;f__Unclassified;g__Unclassified;s__Lentisphaerae bacterium	-0.626857	3.27282e-05	0.0389085	BMI, Age, gender, usual stool type
Diseases	Gastro-esophageal reflux disease (K21)	k__Bacteria;p__Bacteroidetes;c__Bacteroidia;o__Bacteroidales;f__Bacteroidaceae;g__Bacteroides;s__Bacteroides sp. 3_1_23	0.342793	3.28162e-05	0.0393492	BMI, Age, gender, usual stool type
Diseases	Gastro-esophageal reflux disease (K21)	k__Bacteria;p__Bacteroidetes;c__Bacteroidia;o__Bacteroidales;f__Bacteroidaceae;g__Bacteroides;s__Bacteroides intestinalis	0.362165	3.29048e-05	0.0394715	BMI, Age, gender, usual stool type
Diseases	Gastro-esophageal reflux disease (K21)	k__Bacteria;p__Unclassified;c__Unclassified;o__Unclassified;f__Unclassified;g__Unclassified;s__uncultured bacterium	0.222992	3.40025e-05	0.0407466	BMI, Age, gender, usual stool type
Diseases	Gastro-esophageal reflux disease (K21)	k__Bacteria;p__Bacteroidetes;c__Bacteroidia;o__Bacteroidales;f__Bacteroidaceae;g__Bacteroides;s__Bacteroides intestinalis CAG:564	0.328739	3.4119e-05	0.0408759	BMI, Age, gender, usual stool type
Diseases	Gastro-esophageal reflux disease (K21)	k__Bacteria;p__Bacteroidetes;c__Bacteroidia;o__Bacteroidales;f__Bacteroidaceae;g__Bacteroides;s__Bacteroides thetaiotaomicron CAG:40	0.355937	3.66909e-05	0.0438696	BMI, Age, gender, usual stool type
Diseases	Gastro-esophageal reflux disease (K21)	k__Bacteria;p__Bacteroidetes;c__Bacteroidia;o__Bacteroidales;f__Bacteroidaceae;g__Bacteroides;s__Bacteroides dorei	0.391796	3.8263e-05	0.0456986	BMI, Age, gender, usual stool type
Diseases	Gastro-esophageal reflux disease (K21)	k__Bacteria;p__Bacteroidetes;c__Bacteroidia;o__Bacteroidales;f__Bacteroidaceae;g__Bacteroides;s__Bacteroides sp. 1_1_30	0.382598	3.95028e-05	0.0471271	BMI, Age, gender, usual stool type
Diseases	Gastro-esophageal reflux disease (K21)	k__Bacteria;p__Bacteroidetes;c__Bacteroidia;o__Bacteroidales;f__Bacteroidaceae;g__Bacteroides;s__Bacteroides sp. 4_3_47FAA	0.422525	3.95747e-05	0.0472139	BMI, Age, gender, usual stool type
Diseases	Gastro-esophageal reflux disease (K21)	k__Bacteria;p__Bacteroidetes;c__Bacteroidia;o__Bacteroidales;f__Bacteroidaceae;g__Bacteroides;s__Bacteroides clarus CAG:160	0.312049	4.10785e-05	0.0489482	BMI, Age, gender, usual stool type
Diseases	Gastro-esophageal reflux disease (K21)	k__Bacteria;p__Bacteroidetes;c__Bacteroidia;o__Bacteroidales;f__Bacteroidaceae;g__Bacteroides;s__Bacteroides faecichinchillae	0.314598	3.20385e-05	0.0394389	BMI, Age, gender, usual stool type, history of antibiotic usage
Diseases	Gout (M10)	k__Bacteria;p__Bacteroidetes;c__Bacteroidia;o__Bacteroidales;f__Tannerellaceae;g__Parabacteroides;s__Parabacteroides distasonis	1.14624	5.65474e-10	6.95942e-07	BMI, Age, gender, usual stool type
Diseases	Gout (M10)	k__Bacteria;p__Bacteroidetes;c__Bacteroidia;o__Bacteroidales;f__Tannerellaceae;g__Parabacteroides;s__Parabacteroides sp. D13	1.20463	1.28766e-09	1.58311e-06	BMI, Age, gender, usual stool type
Diseases	Gout (M10)	k__Bacteria;p__Bacteroidetes;c__Bacteroidia;o__Bacteroidales;f__Bacteroidaceae;g__Bacteroides;s__Bacteroides ovatus	1.28406	3.98171e-09	4.8875e-06	BMI, Age, gender, usual stool type
Diseases	Gout (M10)	k__Bacteria;p__Bacteroidetes;c__Bacteroidia;o__Bacteroidales;f__Bacteroidaceae;g__Bacteroides;s__Bacteroides sp. 2_1_33B	1.29331	4.74869e-09	5.82443e-06	BMI, Age, gender, usual stool type
Diseases	Gout (M10)	k__Bacteria;p__Proteobacteria;c__Gammaproteobacteria;o__Pseudomonadales;f__Pseudomonadaceae;g__Pseudomonas;s__Pseudomonas chlororaphis	1.37994	6.04823e-09	7.40474e-06	BMI, Age, gender, usual stool type
Diseases	Gout (M10)	k__Bacteria;p__Bacteroidetes;c__Bacteroidia;o__Bacteroidales;f__Bacteroidaceae;g__Bacteroides;s__Bacteroides sp. 2_2_4	1.34727	7.38252e-09	9.03883e-06	BMI, Age, gender, usual stool type
Diseases	Gout (M10)	k__Bacteria;p__Bacteroidetes;c__Bacteroidia;o__Bacteroidales;f__Bacteroidaceae;g__Bacteroides;s__Bacteroides faecis CAG:32	1.145	8.75839e-09	1.07058e-05	BMI, Age, gender, usual stool type
Diseases	Gout (M10)	k__Bacteria;p__Bacteroidetes;c__Bacteroidia;o__Bacteroidales;f__Tannerellaceae;g__Parabacteroides;s__Parabacteroides sp. 20_3	1.21689	1.001e-08	1.2212e-05	BMI, Age, gender, usual stool type
Diseases	Gout (M10)	k__Bacteria;p__Bacteroidetes;c__Bacteroidia;o__Bacteroidales;f__Bacteroidaceae;g__Bacteroides;s__Bacteroides sp. 3_1_40A	1.36854	1.03989e-08	1.26828e-05	BMI, Age, gender, usual stool type
Diseases	Gout (M10)	k__Bacteria;p__Proteobacteria;c__Gammaproteobacteria;o__Pseudomonadales;f__Moraxellaceae;g__Acinetobacter;s__Acinetobacter baumannii	0.6523	1.06363e-08	1.29604e-05	BMI, Age, gender, usual stool type
Diseases	Gout (M10)	k__Bacteria;p__Bacteroidetes;c__Bacteroidia;o__Bacteroidales;f__Odoribacteraceae;g__Odoribacter;s__Odoribacter splanchnicus	1.04648	1.08525e-08	1.32261e-05	BMI, Age, gender, usual stool type
Diseases	Gout (M10)	k__Bacteria;p__Bacteroidetes;c__Bacteroidia;o__Bacteroidales;f__Bacteroidaceae;g__Bacteroides;s__Bacteroides fragilis	1.13001	1.1112e-08	1.35327e-05	BMI, Age, gender, usual stool type
Diseases	Gout (M10)	k__Bacteria;p__Proteobacteria;c__Betaproteobacteria;o__Burkholderiales;f__Alcaligenaceae;g__Bordetella;s__Bordetella pertussis	0.609871	1.22174e-08	1.48545e-05	BMI, Age, gender, usual stool type
Diseases	Gout (M10)	k__Bacteria;p__Bacteroidetes;c__Bacteroidia;o__Bacteroidales;f__Bacteroidaceae;g__Bacteroides;s__Bacteroides sp. 3_1_19	1.40747	1.22862e-08	1.49408e-05	BMI, Age, gender, usual stool type
Diseases	Gout (M10)	k__Bacteria;p__Bacteroidetes;c__Bacteroidia;o__Bacteroidales;f__Bacteroidaceae;g__Bacteroides;s__Bacteroides fragilis CAG:558	1.03403	1.24224e-08	1.51011e-05	BMI, Age, gender, usual stool type
Diseases	Gout (M10)	k__Bacteria;p__Firmicutes;c__Unclassified;o__Unclassified;f__Unclassified;g__Unclassified;s__Firmicutes bacterium CAG:176_59_8	-1.81712	1.24942e-08	1.51125e-05	BMI, Age, gender, usual stool type
Diseases	Gout (M10)	k__Bacteria;p__Bacteroidetes;c__Bacteroidia;o__Bacteroidales;f__Bacteroidaceae;g__Bacteroides;s__Bacteroides nordii	1.02587	1.29518e-08	1.57357e-05	BMI, Age, gender, usual stool type
Diseases	Gout (M10)	k__Bacteria;p__Firmicutes;c__Unclassified;o__Unclassified;f__Unclassified;g__Unclassified;s__Firmicutes bacterium CAG:176_63_11	-1.55427	1.53318e-08	1.86058e-05	BMI, Age, gender, usual stool type
Diseases	Gout (M10)	k__Bacteria;p__Bacteroidetes;c__Bacteroidia;o__Bacteroidales;f__Porphyromonadaceae;g__Porphyromonas;s__Porphyromonas sp. 31_2	1.31207	1.67804e-08	2.0346e-05	BMI, Age, gender, usual stool type
Diseases	Gout (M10)	k__Bacteria;p__Bacteroidetes;c__Bacteroidia;o__Bacteroidales;f__Bacteroidaceae;g__Bacteroides;s__Bacteroides faecichinchillae	1.03912	1.87714e-08	2.27383e-05	BMI, Age, gender, usual stool type
Diseases	Gout (M10)	k__Bacteria;p__Firmicutes;c__Clostridia;o__Clostridiales;f__Lachnospiraceae;g__Blautia;s__Blautia sp. CAG:237	0.873913	2.99549e-08	3.61874e-05	BMI, Age, gender, usual stool type
Diseases	Gout (M10)	k__Bacteria;p__Bacteroidetes;c__Bacteroidia;o__Bacteroidales;f__Bacteroidaceae;g__Bacteroides;s__Bacteroides sp. OM05-10AA	1.38789	3.31218e-08	3.99903e-05	BMI, Age, gender, usual stool type
Diseases	Gout (M10)	k__Bacteria;p__Bacteroidetes;c__Bacteroidia;o__Bacteroidales;f__Tannerellaceae;g__Parabacteroides;s__Parabacteroides sp. CAG:2	1.10021	4.09814e-08	4.93841e-05	BMI, Age, gender, usual stool type
Diseases	Gout (M10)	k__Bacteria;p__Bacteroidetes;c__Bacteroidia;o__Bacteroidales;f__Bacteroidaceae;g__Bacteroides;s__Bacteroides sp. 1_1_30	1.23982	4.16573e-08	5.01977e-05	BMI, Age, gender, usual stool type
Diseases	Gout (M10)	k__Bacteria;p__Bacteroidetes;c__Bacteroidia;o__Bacteroidales;f__Bacteroidaceae;g__Bacteroides;s__Bacteroides dorei	1.26582	4.34502e-08	5.23486e-05	BMI, Age, gender, usual stool type
Diseases	Gout (M10)	k__Bacteria;p__Bacteroidetes;c__Bacteroidia;o__Bacteroidales;f__Bacteroidaceae;g__Bacteroides;s__Bacteroides sp. D2	1.47452	4.50032e-08	5.41285e-05	BMI, Age, gender, usual stool type
Diseases	Gout (M10)	k__Bacteria;p__Proteobacteria;c__Gammaproteobacteria;o__Chromatiales;f__Chromatiaceae;g__Thiocapsa;s__Thiocapsa sp. KS1	0.601652	5.27607e-08	6.33221e-05	BMI, Age, gender, usual stool type
Diseases	Gout (M10)	k__Bacteria;p__Bacteroidetes;c__Bacteroidia;o__Bacteroidales;f__Bacteroidaceae;g__Bacteroides;s__Bacteroides clarus	1.33037	5.67579e-08	6.811e-05	BMI, Age, gender, usual stool type
Diseases	Gout (M10)	k__Bacteria;p__Bacteroidetes;c__Bacteroidia;o__Bacteroidales;f__Bacteroidaceae;g__Bacteroides;s__Bacteroides sp. 9_1_42FAA	0.989842	5.69433e-08	6.83236e-05	BMI, Age, gender, usual stool type
Diseases	Gout (M10)	k__Bacteria;p__Bacteroidetes;c__Bacteroidia;o__Bacteroidales;f__Bacteroidaceae;g__Bacteroides;s__Bacteroides thetaiotaomicron CAG:40	1.13641	5.82226e-08	6.98256e-05	BMI, Age, gender, usual stool type
Diseases	Gout (M10)	k__Bacteria;p__Bacteroidetes;c__Bacteroidia;o__Bacteroidales;f__Rikenellaceae;g__Alistipes;s__Alistipes finegoldii CAG:68	0.828485	6.28285e-08	7.52431e-05	BMI, Age, gender, usual stool type
Diseases	Gout (M10)	k__Bacteria;p__Bacteroidetes;c__Bacteroidia;o__Bacteroidales;f__Bacteroidaceae;g__Bacteroides;s__Bacteroides sp. D22	1.34091	6.569e-08	7.85883e-05	BMI, Age, gender, usual stool type
Diseases	Gout (M10)	k__Bacteria;p__Bacteroidetes;c__Bacteroidia;o__Bacteroidales;f__Rikenellaceae;g__Alistipes;s__Alistipes finegoldii	1.24548	7.05568e-08	8.42973e-05	BMI, Age, gender, usual stool type
Diseases	Gout (M10)	k__Bacteria;p__Bacteroidetes;c__Bacteroidia;o__Bacteroidales;f__Bacteroidaceae;g__Bacteroides;s__Bacteroides dorei CAG:222	1.09912	7.23964e-08	8.64518e-05	BMI, Age, gender, usual stool type
Diseases	Gout (M10)	k__Bacteria;p__Bacteroidetes;c__Bacteroidia;o__Bacteroidales;f__Bacteroidaceae;g__Bacteroides;s__Bacteroides sp. 3_1_23	1.07755	7.7355e-08	9.22775e-05	BMI, Age, gender, usual stool type
Diseases	Gout (M10)	k__Bacteria;p__Proteobacteria;c__Gammaproteobacteria;o__Pseudomonadales;f__Pseudomonadaceae;g__Pseudomonas;s__Pseudomonas syringae group genomosp. 3	0.634842	8.28928e-08	9.87001e-05	BMI, Age, gender, usual stool type
Diseases	Gout (M10)	k__Bacteria;p__Proteobacteria;c__Alphaproteobacteria;o__Rhodospirillales;f__Rhodospirillaceae;g__Nitrospirillum;s__Nitrospirillum amazonense	0.570931	8.46837e-08	0.000100758	BMI, Age, gender, usual stool type
Diseases	Gout (M10)	k__Bacteria;p__Proteobacteria;c__Gammaproteobacteria;o__Xanthomonadales;f__Xanthomonadaceae;g__Stenotrophomonas;s__Stenotrophomonas maltophilia	0.683543	8.94957e-08	0.000106215	BMI, Age, gender, usual stool type
Diseases	Gout (M10)	k__Bacteria;p__Bacteroidetes;c__Bacteroidia;o__Bacteroidales;f__Rikenellaceae;g__Alistipes;s__Alistipes sp. 58_9_plus	1.07433	9.32747e-08	0.000110856	BMI, Age, gender, usual stool type
Diseases	Gout (M10)	k__Bacteria;p__Bacteroidetes;c__Bacteroidia;o__Bacteroidales;f__Bacteroidaceae;g__Bacteroides;s__Bacteroides sp. HMSC068A09	1.47629	9.6507e-08	0.000114568	BMI, Age, gender, usual stool type
Diseases	Gout (M10)	k__Bacteria;p__Proteobacteria;c__Gammaproteobacteria;o__Enterobacterales;f__Enterobacteriaceae;g__Cronobacter;s__Cronobacter dublinensis	0.749279	1.02373e-07	0.000121421	BMI, Age, gender, usual stool type
Diseases	Gout (M10)	k__Bacteria;p__Bacteroidetes;c__Bacteroidia;o__Bacteroidales;f__Rikenellaceae;g__Alistipes;s__Alistipes sp. HGB5	1.19348	1.04452e-07	0.000123894	BMI, Age, gender, usual stool type
Diseases	Gout (M10)	k__Bacteria;p__Bacteroidetes;c__Bacteroidia;o__Bacteroidales;f__Bacteroidaceae;g__Bacteroides;s__Bacteroides clarus CAG:160	0.981481	1.10249e-07	0.000130654	BMI, Age, gender, usual stool type
Diseases	Gout (M10)	k__Bacteria;p__Firmicutes;c__Unclassified;o__Unclassified;f__Unclassified;g__Unclassified;s__Firmicutes bacterium CAG:272_52_7	-1.90501	1.18258e-07	0.000133597	BMI, Age, gender, usual stool type
Diseases	Gout (M10)	k__Bacteria;p__Bacteroidetes;c__Bacteroidia;o__Bacteroidales;f__Unclassified;g__Unclassified;s__Bacteroidales bacterium Barb7	0.843407	1.15941e-07	0.000137215	BMI, Age, gender, usual stool type
Diseases	Gout (M10)	k__Bacteria;p__Proteobacteria;c__Gammaproteobacteria;o__Oceanospirillales;f__Halomonadaceae;g__Zymobacter;s__Zymobacter palmae	0.688558	1.17306e-07	0.000138716	BMI, Age, gender, usual stool type
Diseases	Gout (M10)	k__Bacteria;p__Proteobacteria;c__Betaproteobacteria;o__Burkholderiales;f__Alcaligenaceae;g__Achromobacter;s__Achromobacter xylosoxidans	0.629324	1.19695e-07	0.000141291	BMI, Age, gender, usual stool type
Diseases	Gout (M10)	k__Eukaryota;p__Arthropoda;c__Arachnida;o__Araneae;f__Araneidae;g__Nephila;s__Nephila clavipes	0.509296	1.24255e-07	0.000146543	BMI, Age, gender, usual stool type
Diseases	Gout (M10)	k__Bacteria;p__Bacteroidetes;c__Bacteroidia;o__Bacteroidales;f__Bacteroidaceae;g__Bacteroides;s__Bacteroides thetaiotaomicron	1.11774	1.25228e-07	0.000147903	BMI, Age, gender, usual stool type
Diseases	Gout (M10)	k__Bacteria;p__Bacteroidetes;c__Bacteroidia;o__Bacteroidales;f__Bacteroidaceae;g__Bacteroides;s__Bacteroides fragilis CAG:47	1.01645	1.30031e-07	0.000153372	BMI, Age, gender, usual stool type
Diseases	Gout (M10)	k__Bacteria;p__Proteobacteria;c__Gammaproteobacteria;o__Enterobacterales;f__Enterobacteriaceae;g__Cronobacter;s__Cronobacter sakazakii	0.585029	1.33017e-07	0.000156712	BMI, Age, gender, usual stool type
Diseases	Gout (M10)	k__Bacteria;p__Bacteroidetes;c__Bacteroidia;o__Bacteroidales;f__Bacteroidaceae;g__Bacteroides;s__Bacteroides caccae CAG:21	0.952787	1.36251e-07	0.000160514	BMI, Age, gender, usual stool type
Diseases	Gout (M10)	k__Bacteria;p__Bacteroidetes;c__Bacteroidia;o__Bacteroidales;f__Bacteroidaceae;g__Bacteroides;s__Bacteroides xylanisolvens	0.862041	1.40182e-07	0.000165044	BMI, Age, gender, usual stool type
Diseases	Gout (M10)	k__Bacteria;p__Bacteroidetes;c__Bacteroidia;o__Bacteroidales;f__Tannerellaceae;g__Parabacteroides;s__Parabacteroides johnsonii CAG:246	0.869627	1.5095e-07	0.000177362	BMI, Age, gender, usual stool type
Diseases	Gout (M10)	k__Bacteria;p__Bacteroidetes;c__Flavobacteriia;o__Flavobacteriales;f__Flavobacteriaceae;g__Ornithobacterium;s__Ornithobacterium rhinotracheale	0.925316	1.56838e-07	0.000184037	BMI, Age, gender, usual stool type
Diseases	Gout (M10)	k__Bacteria;p__Bacteroidetes;c__Bacteroidia;o__Bacteroidales;f__Tannerellaceae;g__Parabacteroides;s__Parabacteroides johnsonii	1.18706	1.67606e-07	0.000196393	BMI, Age, gender, usual stool type
Diseases	Gout (M10)	k__Bacteria;p__Bacteroidetes;c__Bacteroidia;o__Bacteroidales;f__Bacteroidaceae;g__Bacteroides;s__Bacteroides intestinalis CAG:315	1.06614	1.75968e-07	0.000205933	BMI, Age, gender, usual stool type
Diseases	Gout (M10)	k__Bacteria;p__Bacteroidetes;c__Bacteroidia;o__Bacteroidales;f__Unclassified;g__Unclassified;s__Bacteroidales bacterium Barb6XT	0.892719	1.80092e-07	0.000210559	BMI, Age, gender, usual stool type
Diseases	Gout (M10)	k__Bacteria;p__Bacteroidetes;c__Bacteroidia;o__Bacteroidales;f__Tannerellaceae;g__Parabacteroides;s__Parabacteroides merdae CAG:48	0.865109	1.82702e-07	0.000213573	BMI, Age, gender, usual stool type
Diseases	Gout (M10)	k__Bacteria;p__Bacteroidetes;c__Bacteroidia;o__Bacteroidales;f__Bacteroidaceae;g__Bacteroides;s__Bacteroides intestinalis CAG:564	1.00402	1.91165e-07	0.00022317	BMI, Age, gender, usual stool type
Diseases	Gout (M10)	k__Bacteria;p__Bacteroidetes;c__Bacteroidia;o__Bacteroidales;f__Bacteroidaceae;g__Bacteroides;s__Bacteroides eggerthii CAG:109	0.925992	1.96696e-07	0.000229419	BMI, Age, gender, usual stool type
Diseases	Gout (M10)	k__Bacteria;p__Proteobacteria;c__Gammaproteobacteria;o__Pseudomonadales;f__Pseudomonadaceae;g__Pseudomonas;s__Pseudomonas aeruginosa	0.455193	2.11775e-07	0.000246487	BMI, Age, gender, usual stool type
Diseases	Gout (M10)	k__Bacteria;p__Bacteroidetes;c__Bacteroidia;o__Bacteroidales;f__Bacteroidaceae;g__Bacteroides;s__Bacteroides sp. 3_1_13	1.36045	2.15606e-07	0.000250737	BMI, Age, gender, usual stool type
Diseases	Gout (M10)	k__Bacteria;p__Proteobacteria;c__Alphaproteobacteria;o__Rhizobiales;f__Rhizobiaceae;g__Rhizobium;s__Rhizobium freirei	0.558025	2.18512e-07	0.000254149	BMI, Age, gender, usual stool type
Diseases	Gout (M10)	k__Bacteria;p__Proteobacteria;c__Betaproteobacteria;o__Burkholderiales;f__Burkholderiaceae;g__Burkholderia;s__Burkholderia pseudomallei	0.515718	2.34083e-07	0.000271782	BMI, Age, gender, usual stool type
Diseases	Gout (M10)	k__Bacteria;p__Bacteroidetes;c__Bacteroidia;o__Bacteroidales;f__Bacteroidaceae;g__Bacteroides;s__Bacteroides sartorii	1.15172	2.34948e-07	0.000272791	BMI, Age, gender, usual stool type
Diseases	Gout (M10)	k__Bacteria;p__Bacteroidetes;c__Bacteroidia;o__Bacteroidales;f__Bacteroidaceae;g__Bacteroides;s__Bacteroides sp. 4_3_47FAA	1.29155	2.36849e-07	0.000274962	BMI, Age, gender, usual stool type
Diseases	Gout (M10)	k__Bacteria;p__Bacteroidetes;c__Bacteroidia;o__Bacteroidales;f__Bacteroidaceae;g__Bacteroides;s__Bacteroides sp. 1_1_14	1.30192	2.47796e-07	0.000287295	BMI, Age, gender, usual stool type
Diseases	Gout (M10)	k__Bacteria;p__Bacteroidetes;c__Bacteroidia;o__Bacteroidales;f__Bacteroidaceae;g__Bacteroides;s__Bacteroides vulgatus	1.17678	2.66252e-07	0.000308171	BMI, Age, gender, usual stool type
Diseases	Gout (M10)	k__Bacteria;p__Bacteroidetes;c__Bacteroidia;o__Bacteroidales;f__Odoribacteraceae;g__Odoribacter;s__Odoribacter splanchnicus CAG:14	0.834821	2.7189e-07	0.000314594	BMI, Age, gender, usual stool type
Diseases	Gout (M10)	k__Bacteria;p__Bacteroidetes;c__Bacteroidia;o__Bacteroidales;f__Bacteroidaceae;g__Bacteroides;s__Bacteroides sp. AM56-10ce	1.49808	2.77157e-07	0.000320423	BMI, Age, gender, usual stool type
Diseases	Gout (M10)	k__Bacteria;p__Bacteroidetes;c__Bacteroidia;o__Bacteroidales;f__Porphyromonadaceae;g__Unclassified;s__Porphyromonadaceae bacterium KA00676	1.00121	2.84313e-07	0.000328522	BMI, Age, gender, usual stool type
Diseases	Gout (M10)	k__Bacteria;p__Firmicutes;c__Clostridia;o__Clostridiales;f__Ruminococcaceae;g__Unclassified;s__Ruminococcaceae bacterium Marseille-P2935	-0.815885	2.91124e-07	0.000332926	BMI, Age, gender, usual stool type
Diseases	Gout (M10)	k__Bacteria;p__Bacteroidetes;c__Bacteroidia;o__Bacteroidales;f__Bacteroidaceae;g__Bacteroides;s__Bacteroides sp. 2_1_22	1.17964	3.24598e-07	0.000374108	BMI, Age, gender, usual stool type
Diseases	Gout (M10)	k__Bacteria;p__Bacteroidetes;c__Bacteroidia;o__Bacteroidales;f__Bacteroidaceae;g__Bacteroides;s__Bacteroides stercoris CAG:120	0.967772	3.34079e-07	0.000384937	BMI, Age, gender, usual stool type
Diseases	Gout (M10)	k__Bacteria;p__Proteobacteria;c__Betaproteobacteria;o__Rhodocyclales;f__Zoogloeaceae;g__Thauera;s__Thauera phenylacetica	0.903488	3.37447e-07	0.00038867	BMI, Age, gender, usual stool type
Diseases	Gout (M10)	k__Bacteria;p__Proteobacteria;c__Gammaproteobacteria;o__Xanthomonadales;f__Xanthomonadaceae;g__Xanthomonas;s__Xanthomonas citri	0.476883	3.48345e-07	0.000401048	BMI, Age, gender, usual stool type
Diseases	Gout (M10)	k__Bacteria;p__Bacteroidetes;c__Bacteroidia;o__Bacteroidales;f__Bacteroidaceae;g__Bacteroides;s__Bacteroides sp. D1	1.18062	3.62306e-07	0.000416675	BMI, Age, gender, usual stool type
Diseases	Gout (M10)	k__Bacteria;p__Bacteroidetes;c__Bacteroidia;o__Bacteroidales;f__Unclassified;g__Unclassified;s__Bacteroidales bacterium Barb6	0.844706	3.74966e-07	0.000431093	BMI, Age, gender, usual stool type
Diseases	Gout (M10)	k__Bacteria;p__Bacteroidetes;c__Bacteroidia;o__Bacteroidales;f__Rikenellaceae;g__Alistipes;s__Alistipes sp. CAG:29	1.05266	4.08332e-07	0.000468698	BMI, Age, gender, usual stool type
Diseases	Gout (M10)	k__Bacteria;p__Actinobacteria;c__Coriobacteriia;o__Eggerthellales;f__Eggerthellaceae;g__Eggerthella;s__Eggerthella sp. CAG:1427	0.473223	4.13595e-07	0.000474731	BMI, Age, gender, usual stool type
Diseases	Gout (M10)	k__Bacteria;p__Proteobacteria;c__Alphaproteobacteria;o__Rhizobiales;f__Rhizobiaceae;g__Rhizobium;s__Rhizobium etli	0.436663	4.19848e-07	0.00048185	BMI, Age, gender, usual stool type
Diseases	Gout (M10)	k__Bacteria;p__Tenericutes;c__Mollicutes;o__Anaeroplasmatales;f__Anaeroplasmataceae;g__Anaeroplasma;s__Anaeroplasma bactoclasticum	-2.10704	4.50319e-07	0.000498441	BMI, Age, gender, usual stool type
Diseases	Gout (M10)	k__Bacteria;p__Proteobacteria;c__Betaproteobacteria;o__Burkholderiales;f__Burkholderiaceae;g__Cupriavidus;s__Cupriavidus taiwanensis	0.483443	6.74056e-07	0.000768035	BMI, Age, gender, usual stool type
Diseases	Gout (M10)	k__Bacteria;p__Bacteroidetes;c__Bacteroidia;o__Bacteroidales;f__Bacteroidaceae;g__Bacteroides;s__Bacteroides uniformis CAG:3	1.03848	6.90813e-07	0.000787383	BMI, Age, gender, usual stool type
Diseases	Gout (M10)	k__Bacteria;p__Bacteroidetes;c__Bacteroidia;o__Bacteroidales;f__Rikenellaceae;g__Alistipes;s__Alistipes sp. CHKCI003	0.81617	7.22412e-07	0.000822434	BMI, Age, gender, usual stool type
Diseases	Gout (M10)	k__Bacteria;p__Cyanobacteria;c__Unclassified;o__Nostocales;f__Tolypothrichaceae;g__Tolypothrix;s__Tolypothrix campylonemoides	0.50184	7.8866e-07	0.000896349	BMI, Age, gender, usual stool type
Diseases	Gout (M10)	k__Bacteria;p__Bacteroidetes;c__Bacteroidia;o__Bacteroidales;f__Bacteroidaceae;g__Bacteroides;s__Bacteroides sp. CAG:754	0.812356	7.91038e-07	0.000898852	BMI, Age, gender, usual stool type
Diseases	Gout (M10)	k__Bacteria;p__Firmicutes;c__Clostridia;o__Clostridiales;f__Catabacteriaceae;g__Catabacter;s__Catabacter hongkongensis	-1.03713	8.33718e-07	0.000900781	BMI, Age, gender, usual stool type
Diseases	Gout (M10)	k__Bacteria;p__Bacteroidetes;c__Bacteroidia;o__Bacteroidales;f__Bacteroidaceae;g__Bacteroides;s__Bacteroides vulgatus CAG:6	1.1246	8.25586e-07	0.000936986	BMI, Age, gender, usual stool type
Diseases	Gout (M10)	k__Bacteria;p__Proteobacteria;c__Betaproteobacteria;o__Burkholderiales;f__Burkholderiaceae;g__Burkholderia;s__Burkholderia mallei	0.672063	8.36432e-07	0.000946715	BMI, Age, gender, usual stool type
Diseases	Gout (M10)	k__Bacteria;p__Bacteroidetes;c__Bacteroidia;o__Bacteroidales;f__Bacteroidaceae;g__Bacteroides;s__Bacteroides sp. CF01-10NS	1.47503	8.3832e-07	0.000949562	BMI, Age, gender, usual stool type
Diseases	Gout (M10)	k__Bacteria;p__Bacteroidetes;c__Bacteroidia;o__Bacteroidales;f__Bacteroidaceae;g__Bacteroides;s__Bacteroides finegoldii CAG:203	0.90021	9.6542e-07	0.00109251	BMI, Age, gender, usual stool type
Diseases	Gout (M10)	k__Bacteria;p__Firmicutes;c__Clostridia;o__Clostridiales;f__Lachnospiraceae;g__Dorea;s__Dorea sp. 42_8	0.855786	1.04646e-06	0.00117959	BMI, Age, gender, usual stool type
Diseases	Gout (M10)	k__Bacteria;p__Proteobacteria;c__Betaproteobacteria;o__Burkholderiales;f__Comamonadaceae;g__Hydrogenophaga;s__Hydrogenophaga sp. T4	0.548455	1.09337e-06	0.00123134	BMI, Age, gender, usual stool type
Diseases	Gout (M10)	k__Bacteria;p__Proteobacteria;c__Gammaproteobacteria;o__Enterobacterales;f__Enterobacteriaceae;g__Salmonella;s__Salmonella enterica	0.641223	1.10477e-06	0.00124629	BMI, Age, gender, usual stool type
Diseases	Gout (M10)	k__Bacteria;p__Firmicutes;c__Clostridia;o__Clostridiales;f__Ruminococcaceae;g__Papillibacter;s__Papillibacter cinnamivorans	-0.798767	1.17848e-06	0.00130054	BMI, Age, gender, usual stool type
Diseases	Gout (M10)	k__Bacteria;p__Bacteroidetes;c__Bacteroidia;o__Bacteroidales;f__Bacteroidaceae;g__Bacteroides;s__Bacteroides finegoldii	1.16475	1.22897e-06	0.00138319	BMI, Age, gender, usual stool type
Diseases	Gout (M10)	k__Bacteria;p__Bacteroidetes;c__Bacteroidia;o__Bacteroidales;f__Bacteroidaceae;g__Bacteroides;s__Bacteroides sp. AM37-9	1.40249	1.26228e-06	0.00141609	BMI, Age, gender, usual stool type
Diseases	Gout (M10)	k__Bacteria;p__Bacteroidetes;c__Bacteroidia;o__Bacteroidales;f__Bacteroidaceae;g__Bacteroides;s__Bacteroides sp. KFT8	1.25468	1.29409e-06	0.00145245	BMI, Age, gender, usual stool type
Diseases	Gout (M10)	k__Bacteria;p__Firmicutes;c__Clostridia;o__Unclassified;f__Unclassified;g__Unclassified;s__Clostridia bacterium	-0.917589	1.35503e-06	0.00151876	BMI, Age, gender, usual stool type
Diseases	Gout (M10)	k__Bacteria;p__Proteobacteria;c__Betaproteobacteria;o__Burkholderiales;f__Burkholderiaceae;g__Ralstonia;s__Ralstonia solanacearum	0.513007	1.38521e-06	0.00155023	BMI, Age, gender, usual stool type
Diseases	Gout (M10)	k__Bacteria;p__Firmicutes;c__Clostridia;o__Clostridiales;f__Unclassified;g__Unclassified;s__Clostridiales bacterium 43-6	-1.30915	1.43048e-06	0.00155909	BMI, Age, gender, usual stool type
Diseases	Gout (M10)	k__Bacteria;p__Unclassified;c__Unclassified;o__Unclassified;f__Unclassified;g__Unclassified;s__uncultured bacterium MedeBAC46A06	1.14619	1.39457e-06	0.0015595	BMI, Age, gender, usual stool type
Diseases	Gout (M10)	k__Bacteria;p__Proteobacteria;c__Gammaproteobacteria;o__Xanthomonadales;f__Xanthomonadaceae;g__Xanthomonas;s__Xanthomonas phaseoli	0.568234	1.42327e-06	0.00159135	BMI, Age, gender, usual stool type
Diseases	Gout (M10)	k__Bacteria;p__Firmicutes;c__Clostridia;o__Clostridiales;f__Lachnospiraceae;g__Blautia;s__[Ruminococcus] torques	0.786998	1.42545e-06	0.00159699	BMI, Age, gender, usual stool type
Diseases	Gout (M10)	k__Bacteria;p__Firmicutes;c__Unclassified;o__Unclassified;f__Unclassified;g__Unclassified;s__Firmicutes bacterium CAG:449	-1.75811	1.49547e-06	0.00165162	BMI, Age, gender, usual stool type
Diseases	Gout (M10)	k__Bacteria;p__Bacteroidetes;c__Bacteroidia;o__Bacteroidales;f__Bacteroidaceae;g__Bacteroides;s__Bacteroides coprophilus CAG:333	1.10723	1.4818e-06	0.00165696	BMI, Age, gender, usual stool type
Diseases	Gout (M10)	k__Bacteria;p__Proteobacteria;c__Betaproteobacteria;o__Neisseriales;f__Neisseriaceae;g__Neisseria;s__Neisseria meningitidis	0.490066	1.51704e-06	0.00169521	BMI, Age, gender, usual stool type
Diseases	Gout (M10)	k__Bacteria;p__Bacteroidetes;c__Bacteroidia;o__Bacteroidales;f__Bacteroidaceae;g__Bacteroides;s__Bacteroides fluxus	0.900521	1.56316e-06	0.00174538	BMI, Age, gender, usual stool type
Diseases	Gout (M10)	k__Bacteria;p__Bacteroidetes;c__Bacteroidia;o__Bacteroidales;f__Rikenellaceae;g__Alistipes;s__Alistipes sp. CAG:53	0.772807	1.60631e-06	0.00179185	BMI, Age, gender, usual stool type
Diseases	Gout (M10)	k__Bacteria;p__Bacteroidetes;c__Bacteroidia;o__Bacteroidales;f__Bacteroidaceae;g__Bacteroides;s__Bacteroides sp. CAG:189	0.932655	1.61821e-06	0.00180463	BMI, Age, gender, usual stool type
Diseases	Gout (M10)	k__Bacteria;p__Bacteroidetes;c__Bacteroidia;o__Bacteroidales;f__Bacteroidaceae;g__Bacteroides;s__Bacteroides sp. CAG:598	0.882614	1.64534e-06	0.001834	BMI, Age, gender, usual stool type
Diseases	Gout (M10)	k__Bacteria;p__Proteobacteria;c__Betaproteobacteria;o__Burkholderiales;f__Comamonadaceae;g__Variovorax;s__Variovorax sp. WDL1	0.755879	1.70803e-06	0.00189926	BMI, Age, gender, usual stool type
Diseases	Gout (M10)	k__Bacteria;p__Bacteroidetes;c__Bacteroidia;o__Bacteroidales;f__Bacteroidaceae;g__Bacteroides;s__Bacteroides oleiciplenus	1.07446	1.70795e-06	0.00190081	BMI, Age, gender, usual stool type
Diseases	Gout (M10)	k__Bacteria;p__Firmicutes;c__Clostridia;o__Clostridiales;f__Eubacteriaceae;g__Eubacterium;s__Eubacterium sp. CAG:841	-1.5014	1.74985e-06	0.00193569	BMI, Age, gender, usual stool type
Diseases	Gout (M10)	k__Bacteria;p__Firmicutes;c__Erysipelotrichia;o__Erysipelotrichales;f__Erysipelotrichaceae;g__Coprobacillus;s__Coprobacillus sp. CAG:698	-2.32467	1.85878e-06	0.00201095	BMI, Age, gender, usual stool type
Diseases	Gout (M10)	k__Bacteria;p__Bacteroidetes;c__Bacteroidia;o__Bacteroidales;f__Bacteroidaceae;g__Bacteroides;s__Bacteroides sp. AF17-1	1.48256	1.84461e-06	0.00201344	BMI, Age, gender, usual stool type
Diseases	Gout (M10)	k__Bacteria;p__Bacteroidetes;c__Bacteroidia;o__Bacteroidales;f__Bacteroidaceae;g__Bacteroides;s__Bacteroides ovatus CAG:22	0.926617	1.82344e-06	0.00202616	BMI, Age, gender, usual stool type
Diseases	Gout (M10)	k__Bacteria;p__Bacteroidetes;c__Bacteroidia;o__Bacteroidales;f__Odoribacteraceae;g__Odoribacter;s__Odoribacter sp. 43_10	0.952297	1.84411e-06	0.0020441	BMI, Age, gender, usual stool type
Diseases	Gout (M10)	k__Bacteria;p__Bacteroidetes;c__Bacteroidia;o__Bacteroidales;f__Porphyromonadaceae;g__Porphyromonas;s__Porphyromonas gingivalis	0.715156	1.96749e-06	0.00218101	BMI, Age, gender, usual stool type
Diseases	Gout (M10)	k__Bacteria;p__Bacteroidetes;c__Bacteroidia;o__Bacteroidales;f__Bacteroidaceae;g__Bacteroides;s__Bacteroides uniformis	1.06592	2.13345e-06	0.00236059	BMI, Age, gender, usual stool type
Diseases	Gout (M10)	k__Bacteria;p__Bacteroidetes;c__Bacteroidia;o__Bacteroidales;f__Bacteroidaceae;g__Bacteroides;s__Bacteroides stercoris	1.40103	2.23381e-06	0.00246761	BMI, Age, gender, usual stool type
Diseases	Gout (M10)	k__Bacteria;p__Bacteroidetes;c__Bacteroidia;o__Bacteroidales;f__Bacteroidaceae;g__Bacteroides;s__Bacteroides sp. 3_1_33FAA	0.993971	2.24714e-06	0.00248297	BMI, Age, gender, usual stool type
Diseases	Gout (M10)	k__Bacteria;p__Firmicutes;c__Unclassified;o__Unclassified;f__Unclassified;g__Unclassified;s__Firmicutes bacterium CAG:345	-2.35694	2.62895e-06	0.00285958	BMI, Age, gender, usual stool type
Diseases	Gout (M10)	k__Bacteria;p__Bacteroidetes;c__Cytophagia;o__Cytophagales;f__Flammeovirgaceae;g__Cesiribacter;s__Cesiribacter andamanensis	0.74084	2.66842e-06	0.00293379	BMI, Age, gender, usual stool type
Diseases	Gout (M10)	k__Bacteria;p__Proteobacteria;c__Gammaproteobacteria;o__Enterobacterales;f__Enterobacteriaceae;g__Shigella;s__Shigella flexneri	0.93144	3.1132e-06	0.00341071	BMI, Age, gender, usual stool type
Diseases	Gout (M10)	k__Bacteria;p__Bacteroidetes;c__Bacteroidia;o__Bacteroidales;f__Bacteroidaceae;g__Bacteroides;s__Bacteroides sp. 43_46	1.46493	3.12155e-06	0.00341623	BMI, Age, gender, usual stool type
Diseases	Gout (M10)	k__Bacteria;p__Bacteroidetes;c__Bacteroidia;o__Bacteroidales;f__Tannerellaceae;g__Tannerella;s__Tannerella sp. 6_1_58FAA_CT1	0.84934	3.13096e-06	0.00343068	BMI, Age, gender, usual stool type
Diseases	Gout (M10)	k__Bacteria;p__Bacteroidetes;c__Bacteroidia;o__Bacteroidales;f__Tannerellaceae;g__Tannerella;s__Tannerella sp. CAG:118	0.865478	3.1393e-06	0.00343855	BMI, Age, gender, usual stool type
Diseases	Gout (M10)	k__Bacteria;p__Actinobacteria;c__Actinobacteria;o__Corynebacteriales;f__Mycobacteriaceae;g__Mycobacteroides;s__Mycobacteroides abscessus	0.412152	3.31351e-06	0.0036247	BMI, Age, gender, usual stool type
Diseases	Gout (M10)	k__Bacteria;p__Bacteroidetes;c__Bacteroidia;o__Bacteroidales;f__Porphyromonadaceae;g__Porphyromonas;s__Porphyromonas crevioricanis	0.901511	3.33068e-06	0.0036411	BMI, Age, gender, usual stool type
Diseases	Gout (M10)	k__Bacteria;p__Proteobacteria;c__Gammaproteobacteria;o__Enterobacterales;f__Yersiniaceae;g__Serratia;s__Serratia marcescens	0.463882	3.38026e-06	0.00369327	BMI, Age, gender, usual stool type
Diseases	Gout (M10)	k__Bacteria;p__Proteobacteria;c__Betaproteobacteria;o__Burkholderiales;f__Sutterellaceae;g__Sutterella;s__Sutterella wadsworthensis CAG:135	0.934368	3.8181e-06	0.00415899	BMI, Age, gender, usual stool type
Diseases	Gout (M10)	k__Bacteria;p__Proteobacteria;c__Alphaproteobacteria;o__Rhizobiales;f__Rhizobiaceae;g__Agrobacterium;s__Agrobacterium tumefaciens	0.613706	3.88039e-06	0.00420774	BMI, Age, gender, usual stool type
Diseases	Gout (M10)	k__Bacteria;p__Proteobacteria;c__Gammaproteobacteria;o__Enterobacterales;f__Enterobacteriaceae;g__Enterobacter;s__Enterobacter ludwigii	0.662877	3.88867e-06	0.00423279	BMI, Age, gender, usual stool type
Diseases	Gout (M10)	k__Bacteria;p__Proteobacteria;c__Gammaproteobacteria;o__Vibrionales;f__Vibrionaceae;g__Vibrio;s__Vibrio cholerae	0.579042	3.89193e-06	0.00423521	BMI, Age, gender, usual stool type
Diseases	Gout (M10)	k__Viruses;p__Unclassified;c__Unclassified;o__Unclassified;f__Unclassified;g__Unclassified;s__unidentified phage	-0.713899	3.9692e-06	0.00430258	BMI, Age, gender, usual stool type
Diseases	Gout (M10)	k__Bacteria;p__Bacteroidetes;c__Bacteroidia;o__Bacteroidales;f__Bacteroidaceae;g__Bacteroides;s__Bacteroides sp. CAG:661	0.694329	4.24146e-06	0.00460753	BMI, Age, gender, usual stool type
Diseases	Gout (M10)	k__Bacteria;p__Firmicutes;c__Clostridia;o__Clostridiales;f__Ruminococcaceae;g__Ruminococcus;s__Ruminococcus sp. CAG:60	0.513007	4.31455e-06	0.00468122	BMI, Age, gender, usual stool type
Diseases	Gout (M10)	k__Bacteria;p__Bacteroidetes;c__Bacteroidia;o__Bacteroidales;f__Rikenellaceae;g__Alistipes;s__Alistipes sp. CAG:268	0.807927	4.57831e-06	0.00496113	BMI, Age, gender, usual stool type
Diseases	Gout (M10)	k__Bacteria;p__Firmicutes;c__Clostridia;o__Clostridiales;f__Ruminococcaceae;g__Neglecta;s__Neglecta timonensis	-0.645398	4.71152e-06	0.00506277	BMI, Age, gender, usual stool type
Diseases	Gout (M10)	k__Bacteria;p__Firmicutes;c__Bacilli;o__Lactobacillales;f__Streptococcaceae;g__Streptococcus;s__Streptococcus parasanguinis	0.943309	4.7252e-06	0.00511294	BMI, Age, gender, usual stool type
Diseases	Gout (M10)	k__Bacteria;p__Bacteroidetes;c__Bacteroidia;o__Bacteroidales;f__Unclassified;g__Unclassified;s__Bacteroidales bacterium Barb4	0.72599	4.83704e-06	0.00523303	BMI, Age, gender, usual stool type
Diseases	Gout (M10)	k__Bacteria;p__Bacteroidetes;c__Bacteroidia;o__Bacteroidales;f__Bacteroidaceae;g__Bacteroides;s__Bacteroides sp. HPS0048	1.07303	5.04408e-06	0.0054493	BMI, Age, gender, usual stool type
Diseases	Gout (M10)	k__Bacteria;p__Proteobacteria;c__Betaproteobacteria;o__Burkholderiales;f__Alcaligenaceae;g__Bordetella;s__Bordetella hinzii	0.569677	5.20879e-06	0.00548617	BMI, Age, gender, usual stool type
Diseases	Gout (M10)	k__Bacteria;p__Bacteroidetes;c__Bacteroidia;o__Bacteroidales;f__Bacteroidaceae;g__Bacteroides;s__Bacteroides sp. AR29	1.33828	5.455e-06	0.00588354	BMI, Age, gender, usual stool type
Diseases	Gout (M10)	k__Bacteria;p__Firmicutes;c__Unclassified;o__Unclassified;f__Unclassified;g__Unclassified;s__Firmicutes bacterium CAG:24053_14	-0.647211	5.59599e-06	0.00602997	BMI, Age, gender, usual stool type
Diseases	Gout (M10)	k__Bacteria;p__Bacteroidetes;c__Bacteroidia;o__Bacteroidales;f__Bacteroidaceae;g__Bacteroides;s__Bacteroides sp. HMSC067B03	1.26858	6.04306e-06	0.00649925	BMI, Age, gender, usual stool type
Diseases	Gout (M10)	k__Bacteria;p__Bacteroidetes;c__Bacteroidia;o__Bacteroidales;f__Bacteroidaceae;g__Bacteroides;s__Bacteroides caccae	1.24999	6.25924e-06	0.00673084	BMI, Age, gender, usual stool type
Diseases	Gout (M10)	k__Bacteria;p__Proteobacteria;c__Alphaproteobacteria;o__Rhizobiales;f__Rhizobiaceae;g__Agrobacterium;s__Agrobacterium genomosp. 5	0.697859	6.30502e-06	0.00676451	BMI, Age, gender, usual stool type
Diseases	Gout (M10)	k__Bacteria;p__Bacteroidetes;c__Bacteroidia;o__Bacteroidales;f__Bacteroidaceae;g__Bacteroides;s__Bacteroides cellulosilyticus CAG:158	0.839478	7.11732e-06	0.00762861	BMI, Age, gender, usual stool type
Diseases	Gout (M10)	k__Bacteria;p__Bacteroidetes;c__Bacteroidia;o__Bacteroidales;f__Bacteroidaceae;g__Bacteroides;s__Bacteroides sp. CAG:702	0.800736	7.60579e-06	0.00814023	BMI, Age, gender, usual stool type
Diseases	Gout (M10)	k__Bacteria;p__Bacteroidetes;c__Bacteroidia;o__Bacteroidales;f__Dysgonamonadaceae;g__Dysgonomonas;s__uncultured Dysgonomonas sp.	0.858222	8.33695e-06	0.00889695	BMI, Age, gender, usual stool type
Diseases	Gout (M10)	k__Bacteria;p__Bacteroidetes;c__Bacteroidia;o__Bacteroidales;f__Bacteroidaceae;g__Bacteroides;s__Bacteroides sp. AM54-2NS	1.18755	8.49845e-06	0.00906092	BMI, Age, gender, usual stool type
Diseases	Gout (M10)	k__Bacteria;p__Firmicutes;c__Clostridia;o__Clostridiales;f__Clostridiaceae;g__Clostridium;s__Clostridium sp. CAG:389	-1.59656	9.31688e-06	0.00976211	BMI, Age, gender, usual stool type
Diseases	Gout (M10)	k__Bacteria;p__Firmicutes;c__Clostridia;o__Clostridiales;f__Clostridiaceae;g__Clostridium;s__Clostridium sp. 28_12	-2.42932	9.65325e-06	0.00984655	BMI, Age, gender, usual stool type
Diseases	Gout (M10)	k__Bacteria;p__Bacteroidetes;c__Bacteroidia;o__Bacteroidales;f__Tannerellaceae;g__Tannerella;s__Tannerella sp. CAG:51	0.894954	9.86746e-06	0.0104934	BMI, Age, gender, usual stool type
Diseases	Gout (M10)	k__Bacteria;p__Actinobacteria;c__Actinobacteria;o__Bifidobacteriales;f__Bifidobacteriaceae;g__Bifidobacterium;s__Bifidobacterium animalis	0.459167	9.88442e-06	0.0104978	BMI, Age, gender, usual stool type
Diseases	Gout (M10)	k__Bacteria;p__Firmicutes;c__Clostridia;o__Clostridiales;f__Ruminococcaceae;g__Unclassified;s__Ruminococcaceae bacterium FB2012	-1.18544	1.03224e-05	0.0106457	BMI, Age, gender, usual stool type
Diseases	Gout (M10)	k__Bacteria;p__Firmicutes;c__Erysipelotrichia;o__Erysipelotrichales;f__Erysipelotrichaceae;g__Coprobacillus;s__Coprobacillus sp. CAG:826	-2.15442	1.02888e-05	0.0106929	BMI, Age, gender, usual stool type
Diseases	Gout (M10)	k__Bacteria;p__Proteobacteria;c__Betaproteobacteria;o__Burkholderiales;f__Burkholderiaceae;g__Cupriavidus;s__Cupriavidus oxalaticus	0.531532	1.02328e-05	0.0108627	BMI, Age, gender, usual stool type
Diseases	Gout (M10)	k__Bacteria;p__Proteobacteria;c__Deltaproteobacteria;o__Desulfovibrionales;f__Desulfovibrionaceae;g__Bilophila;s__Bilophila sp. 4_1_30	1.44129	1.06354e-05	0.0112755	BMI, Age, gender, usual stool type
Diseases	Gout (M10)	k__Bacteria;p__Proteobacteria;c__Gammaproteobacteria;o__Enterobacterales;f__Enterobacteriaceae;g__Cronobacter;s__Cronobacter universalis	0.682792	1.06525e-05	0.0112868	BMI, Age, gender, usual stool type
Diseases	Gout (M10)	k__Bacteria;p__Bacteroidetes;c__Bacteroidia;o__Bacteroidales;f__Tannerellaceae;g__Parabacteroides;s__Parabacteroides merdae	1.13219	1.23209e-05	0.0130281	BMI, Age, gender, usual stool type
Diseases	Gout (M10)	k__Bacteria;p__Bacteroidetes;c__Bacteroidia;o__Bacteroidales;f__Bacteroidaceae;g__Bacteroides;s__Bacteroides sp. AF32-8BH	1.1825	1.23928e-05	0.0130711	BMI, Age, gender, usual stool type
Diseases	Gout (M10)	k__Bacteria;p__Bacteroidetes;c__Bacteroidia;o__Bacteroidales;f__Bacteroidaceae;g__Bacteroides;s__Bacteroides sp. OF03-11BH	1.16399	1.26628e-05	0.0133493	BMI, Age, gender, usual stool type
Diseases	Gout (M10)	k__Bacteria;p__Firmicutes;c__Clostridia;o__Clostridiales;f__Clostridiaceae;g__Clostridium;s__Clostridium sp. 26_22	-1.6533	1.32793e-05	0.0137277	BMI, Age, gender, usual stool type
Diseases	Gout (M10)	k__Bacteria;p__Bacteroidetes;c__Bacteroidia;o__Bacteroidales;f__Bacteroidaceae;g__Bacteroides;s__Bacteroides acidifaciens	1.1991	1.34038e-05	0.0141162	BMI, Age, gender, usual stool type
Diseases	Gout (M10)	k__Bacteria;p__Firmicutes;c__Clostridia;o__Clostridiales;f__Lachnospiraceae;g__Dorea;s__Dorea longicatena	0.561435	1.34304e-05	0.0141555	BMI, Age, gender, usual stool type
Diseases	Gout (M10)	k__Bacteria;p__Firmicutes;c__Clostridia;o__Clostridiales;f__Ruminococcaceae;g__Anaerotruncus;s__Anaerotruncus sp. CAG:390	-0.775634	1.35866e-05	0.0143104	BMI, Age, gender, usual stool type
Diseases	Gout (M10)	k__Bacteria;p__Bacteroidetes;c__Bacteroidia;o__Bacteroidales;f__Unclassified;g__Unclassified;s__Bacteroidales bacterium WCE2008	-3.11571	1.47714e-05	0.0151816	BMI, Age, gender, usual stool type
Diseases	Gout (M10)	k__Bacteria;p__Firmicutes;c__Unclassified;o__Unclassified;f__Unclassified;g__Unclassified;s__Firmicutes bacterium CAG:176	-1.03272	1.47239e-05	0.0154735	BMI, Age, gender, usual stool type
Diseases	Gout (M10)	k__Bacteria;p__Actinobacteria;c__Actinobacteria;o__Micrococcales;f__Microbacteriaceae;g__Curtobacterium;s__Curtobacterium sp. ER1_6	0.398413	1.49495e-05	0.0156914	BMI, Age, gender, usual stool type
Diseases	Gout (M10)	k__Bacteria;p__Firmicutes;c__Clostridia;o__Clostridiales;f__Peptococcaceae;g__Dehalobacter;s__Dehalobacter sp. FTH1	-1.25427	1.65582e-05	0.0162584	BMI, Age, gender, usual stool type
Diseases	Gout (M10)	k__Bacteria;p__Bacteroidetes;c__Bacteroidia;o__Bacteroidales;f__Tannerellaceae;g__Parabacteroides;s__Parabacteroides sp. D26	0.993067	1.58071e-05	0.016561	BMI, Age, gender, usual stool type
Diseases	Gout (M10)	k__Bacteria;p__Bacteroidetes;c__Bacteroidia;o__Bacteroidales;f__Bacteroidaceae;g__Bacteroides;s__Bacteroides sp. 4_1_36	1.11571	1.58723e-05	0.0166405	BMI, Age, gender, usual stool type
Diseases	Gout (M10)	k__Bacteria;p__Actinobacteria;c__Actinobacteria;o__Corynebacteriales;f__Mycobacteriaceae;g__Mycobacterium;s__Mycobacterium tuberculosis	0.368765	1.72595e-05	0.0180413	BMI, Age, gender, usual stool type
Diseases	Gout (M10)	k__Bacteria;p__Bacteroidetes;c__Bacteroidia;o__Bacteroidales;f__Rikenellaceae;g__Alistipes;s__Alistipes sp. CAG:157	0.702228	1.84053e-05	0.0192113	BMI, Age, gender, usual stool type
Diseases	Gout (M10)	k__Bacteria;p__Firmicutes;c__Clostridia;o__Clostridiales;f__Clostridiaceae;g__Clostridium;s__Clostridium sp. CAG:505	0.39855	1.86719e-05	0.0194372	BMI, Age, gender, usual stool type
Diseases	Gout (M10)	k__Bacteria;p__Firmicutes;c__Unclassified;o__Unclassified;f__Unclassified;g__Unclassified;s__Firmicutes bacterium HGW-Firmicutes-16	-0.709348	2.05051e-05	0.0211286	BMI, Age, gender, usual stool type
Diseases	Gout (M10)	k__Bacteria;p__Proteobacteria;c__Betaproteobacteria;o__Unclassified;f__Unclassified;g__Candidatus Accumulibacter;s__Candidatus Accumulibacter sp. SK-11	0.422311	2.0787e-05	0.0215903	BMI, Age, gender, usual stool type
Diseases	Gout (M10)	k__Bacteria;p__Firmicutes;c__Clostridia;o__Clostridiales;f__Clostridiaceae;g__Clostridium;s__Clostridium sp. CAG:356	-1.56347	2.15492e-05	0.0220197	BMI, Age, gender, usual stool type
Diseases	Gout (M10)	k__Bacteria;p__Bacteroidetes;c__Bacteroidia;o__Bacteroidales;f__Tannerellaceae;g__Parabacteroides;s__Parabacteroides sp. AM17-47	0.731893	2.25168e-05	0.0233293	BMI, Age, gender, usual stool type
Diseases	Gout (M10)	k__Bacteria;p__Bacteroidetes;c__Bacteroidia;o__Bacteroidales;f__Prevotellaceae;g__Prevotella;s__Prevotella sp. F0091	0.683877	2.28263e-05	0.0236661	BMI, Age, gender, usual stool type
Diseases	Gout (M10)	k__Bacteria;p__Bacteroidetes;c__Bacteroidia;o__Bacteroidales;f__Bacteroidaceae;g__Bacteroides;s__Bacteroides sp. AF34-31BH	1.25201	2.28887e-05	0.0237095	BMI, Age, gender, usual stool type
Diseases	Gout (M10)	k__Bacteria;p__Bacteroidetes;c__Bacteroidia;o__Bacteroidales;f__Bacteroidaceae;g__Bacteroides;s__Bacteroides sp. AF25-17LB	1.26821	2.41063e-05	0.0247755	BMI, Age, gender, usual stool type
Diseases	Gout (M10)	k__Bacteria;p__Bacteroidetes;c__Bacteroidia;o__Bacteroidales;f__Rikenellaceae;g__Alistipes;s__Alistipes putredinis CAG:67	0.990096	2.52912e-05	0.0261574	BMI, Age, gender, usual stool type
Diseases	Gout (M10)	k__Bacteria;p__Firmicutes;c__Unclassified;o__Unclassified;f__Unclassified;g__Unclassified;s__Firmicutes bacterium CAG:110	-0.694665	2.55961e-05	0.0264452	BMI, Age, gender, usual stool type
Diseases	Gout (M10)	k__Bacteria;p__Proteobacteria;c__Betaproteobacteria;o__Burkholderiales;f__Sutterellaceae;g__Sutterella;s__Sutterella sp. CAG:351	0.527375	2.57578e-05	0.0266019	BMI, Age, gender, usual stool type
Diseases	Gout (M10)	k__Bacteria;p__Bacteroidetes;c__Bacteroidia;o__Bacteroidales;f__Bacteroidaceae;g__Bacteroides;s__Bacteroides caecimuris	0.893684	2.71872e-05	0.0280272	BMI, Age, gender, usual stool type
Diseases	Gout (M10)	k__Bacteria;p__Firmicutes;c__Clostridia;o__Clostridiales;f__Clostridiales Family XIII. Incertae Sedis;g__Unclassified;s__Clostridiales Family XIII bacterium	-1.56649	2.86973e-05	0.0288569	BMI, Age, gender, usual stool type
Diseases	Gout (M10)	k__Bacteria;p__Bacteroidetes;c__Bacteroidia;o__Bacteroidales;f__Rikenellaceae;g__Rikenella;s__Rikenella microfusus	0.836774	3.01089e-05	0.0308948	BMI, Age, gender, usual stool type
Diseases	Gout (M10)	k__Bacteria;p__Proteobacteria;c__Gammaproteobacteria;o__Enterobacterales;f__Enterobacteriaceae;g__Citrobacter;s__Citrobacter koseri	0.687851	3.17949e-05	0.032556	BMI, Age, gender, usual stool type
Diseases	Gout (M10)	k__Bacteria;p__Firmicutes;c__Clostridia;o__Clostridiales;f__Oscillospiraceae;g__Oscillibacter;s__Oscillibacter sp. CAG:241_62_21	-0.908729	3.31758e-05	0.0338825	BMI, Age, gender, usual stool type
Diseases	Gout (M10)	k__Bacteria;p__Firmicutes;c__Clostridia;o__Clostridiales;f__Lachnospiraceae;g__Lachnoclostridium;s__[Clostridium] clostridioforme	0.502782	3.31193e-05	0.0339014	BMI, Age, gender, usual stool type
Diseases	Gout (M10)	k__Bacteria;p__Bacteroidetes;c__Bacteroidia;o__Bacteroidales;f__Prevotellaceae;g__Prevotella;s__Prevotella sp. CAG:755	0.656788	3.37817e-05	0.0345745	BMI, Age, gender, usual stool type
Diseases	Gout (M10)	k__Bacteria;p__Firmicutes;c__Clostridia;o__Clostridiales;f__Clostridiaceae;g__Clostridium;s__Clostridium sp. CAG:269	-2.11873	3.48199e-05	0.0349923	BMI, Age, gender, usual stool type
Diseases	Gout (M10)	k__Bacteria;p__Firmicutes;c__Clostridia;o__Clostridiales;f__Clostridiaceae;g__Clostridium;s__Clostridium sp. CAG:575	-1.46511	3.57342e-05	0.0351673	BMI, Age, gender, usual stool type
Diseases	Gout (M10)	k__Bacteria;p__Firmicutes;c__Clostridia;o__Clostridiales;f__Clostridiaceae;g__Clostridium;s__Clostridium sp. 26_21	-1.70674	3.60323e-05	0.0356189	BMI, Age, gender, usual stool type
Diseases	Gout (M10)	k__Bacteria;p__Bacteroidetes;c__Bacteroidia;o__Bacteroidales;f__Bacteroidaceae;g__Bacteroides;s__Bacteroides sp. D20	1.10601	3.52832e-05	0.0360525	BMI, Age, gender, usual stool type
Diseases	Gout (M10)	k__Eukaryota;p__Nematoda;c__Chromadorea;o__Rhabditida;f__Rhabditidae;g__Diploscapter;s__Diploscapter pachys	0.415173	3.78062e-05	0.0384967	BMI, Age, gender, usual stool type
Diseases	Gout (M10)	k__Bacteria;p__Proteobacteria;c__Gammaproteobacteria;o__Enterobacterales;f__Enterobacteriaceae;g__Shigella;s__Shigella sonnei	0.706566	3.89395e-05	0.0396312	BMI, Age, gender, usual stool type
Diseases	Gout (M10)	k__Bacteria;p__Firmicutes;c__Clostridia;o__Clostridiales;f__Hungateiclostridiaceae;g__Pseudoclostridium;s__Pseudoclostridium thermosuccinogenes	-0.910106	4.02636e-05	0.0398337	BMI, Age, gender, usual stool type
Diseases	Gout (M10)	k__Bacteria;p__Firmicutes;c__Clostridia;o__Clostridiales;f__Clostridiaceae;g__Clostridium;s__Clostridium sp. CAG:349	-1.93972	3.91966e-05	0.0398393	BMI, Age, gender, usual stool type
Diseases	Gout (M10)	k__Bacteria;p__Bacteroidetes;c__Bacteroidia;o__Bacteroidales;f__Bacteroidaceae;g__Bacteroides;s__Bacteroides sp. OM08-17BH	1.02692	4.06276e-05	0.0412369	BMI, Age, gender, usual stool type
Diseases	Gout (M10)	k__Bacteria;p__Bacteroidetes;c__Bacteroidia;o__Bacteroidales;f__Prevotellaceae;g__Alloprevotella;s__Prevotella sp. oral taxon 473	0.679313	4.23932e-05	0.0429506	BMI, Age, gender, usual stool type
Diseases	Gout (M10)	k__Bacteria;p__Firmicutes;c__Clostridia;o__Clostridiales;f__Unclassified;g__Unclassified;s__Clostridiales bacterium GWF2_38_85	-0.981205	4.46967e-05	0.0432367	BMI, Age, gender, usual stool type
Diseases	Gout (M10)	k__Bacteria;p__Bacteroidetes;c__Bacteroidia;o__Bacteroidales;f__Bacteroidaceae;g__Bacteroides;s__Bacteroides sp. CAG:144	0.842826	4.29717e-05	0.0435729	BMI, Age, gender, usual stool type
Diseases	Gout (M10)	k__Bacteria;p__Firmicutes;c__Unclassified;o__Unclassified;f__Unclassified;g__Unclassified;s__Firmicutes bacterium CAG:124	-0.852655	4.52781e-05	0.0458061	BMI, Age, gender, usual stool type
Diseases	Gout (M10)	k__Bacteria;p__Firmicutes;c__Clostridia;o__Clostridiales;f__Unclassified;g__Unclassified;s__Clostridiales bacterium 59_14	-0.583567	4.66628e-05	0.0470839	BMI, Age, gender, usual stool type
Diseases	Gout (M10)	k__Bacteria;p__Firmicutes;c__Clostridia;o__Clostridiales;f__Hungateiclostridiaceae;g__Petroclostridium;s__Petroclostridium xylanilyticum	-0.924275	4.96449e-05	0.0485535	BMI, Age, gender, usual stool type
Diseases	Gout (M10)	k__Bacteria;p__Bacteroidetes;c__Bacteroidia;o__Bacteroidales;f__Tannerellaceae;g__Parabacteroides;s__Parabacteroides distasonis	1.00974	3.77891e-08	4.64866e-05	BMI, Age, gender, usual stool type, history of antibiotic usage
Diseases	Gout (M10)	k__Bacteria;p__Bacteroidetes;c__Bacteroidia;o__Bacteroidales;f__Tannerellaceae;g__Parabacteroides;s__Parabacteroides sp. D13	1.06266	7.12884e-08	8.75902e-05	BMI, Age, gender, usual stool type, history of antibiotic usage
Diseases	Gout (M10)	k__Bacteria;p__Bacteroidetes;c__Bacteroidia;o__Bacteroidales;f__Bacteroidaceae;g__Bacteroides;s__Bacteroides ovatus	1.13806	1.59611e-07	0.000195713	BMI, Age, gender, usual stool type, history of antibiotic usage
Diseases	Gout (M10)	k__Bacteria;p__Bacteroidetes;c__Bacteroidia;o__Bacteroidales;f__Odoribacteraceae;g__Odoribacter;s__Odoribacter splanchnicus	0.956132	1.75663e-07	0.000215151	BMI, Age, gender, usual stool type, history of antibiotic usage
Diseases	Gout (M10)	k__Bacteria;p__Firmicutes;c__Unclassified;o__Unclassified;f__Unclassified;g__Unclassified;s__Firmicutes bacterium CAG:176_63_11	-1.4281	2.05245e-07	0.000250968	BMI, Age, gender, usual stool type, history of antibiotic usage
Diseases	Gout (M10)	k__Bacteria;p__Bacteroidetes;c__Bacteroidia;o__Bacteroidales;f__Bacteroidaceae;g__Bacteroides;s__Bacteroides sp. 2_1_33B	1.13639	2.25441e-07	0.000275508	BMI, Age, gender, usual stool type, history of antibiotic usage
Diseases	Gout (M10)	k__Bacteria;p__Proteobacteria;c__Gammaproteobacteria;o__Pseudomonadales;f__Pseudomonadaceae;g__Pseudomonas;s__Pseudomonas chlororaphis	1.22004	2.37644e-07	0.000290281	BMI, Age, gender, usual stool type, history of antibiotic usage
Diseases	Gout (M10)	k__Bacteria;p__Proteobacteria;c__Betaproteobacteria;o__Burkholderiales;f__Alcaligenaceae;g__Bordetella;s__Bordetella pertussis	0.552357	2.40392e-07	0.000293639	BMI, Age, gender, usual stool type, history of antibiotic usage
Diseases	Gout (M10)	k__Bacteria;p__Bacteroidetes;c__Bacteroidia;o__Bacteroidales;f__Bacteroidaceae;g__Bacteroides;s__Bacteroides sp. D2	1.39604	2.47092e-07	0.000301706	BMI, Age, gender, usual stool type, history of antibiotic usage
Diseases	Gout (M10)	k__Bacteria;p__Firmicutes;c__Unclassified;o__Unclassified;f__Unclassified;g__Unclassified;s__Firmicutes bacterium CAG:176_59_8	-1.64437	2.51374e-07	0.000305305	BMI, Age, gender, usual stool type, history of antibiotic usage
Diseases	Gout (M10)	k__Bacteria;p__Proteobacteria;c__Gammaproteobacteria;o__Pseudomonadales;f__Moraxellaceae;g__Acinetobacter;s__Acinetobacter baumannii	0.579829	3.32606e-07	0.000405224	BMI, Age, gender, usual stool type, history of antibiotic usage
Diseases	Gout (M10)	k__Bacteria;p__Firmicutes;c__Clostridia;o__Clostridiales;f__Lachnospiraceae;g__Blautia;s__Blautia sp. CAG:237	0.799573	4.02786e-07	0.00048967	BMI, Age, gender, usual stool type, history of antibiotic usage
Diseases	Gout (M10)	k__Bacteria;p__Bacteroidetes;c__Bacteroidia;o__Bacteroidales;f__Bacteroidaceae;g__Bacteroides;s__Bacteroides nordii	0.910258	4.06807e-07	0.000494813	BMI, Age, gender, usual stool type, history of antibiotic usage
Diseases	Gout (M10)	k__Bacteria;p__Bacteroidetes;c__Bacteroidia;o__Bacteroidales;f__Bacteroidaceae;g__Bacteroides;s__Bacteroides faecis CAG:32	1.00116	4.11504e-07	0.000500475	BMI, Age, gender, usual stool type, history of antibiotic usage
Diseases	Gout (M10)	k__Bacteria;p__Bacteroidetes;c__Bacteroidia;o__Bacteroidales;f__Bacteroidaceae;g__Bacteroides;s__Bacteroides sp. 2_2_4	1.15819	5.18511e-07	0.000628957	BMI, Age, gender, usual stool type, history of antibiotic usage
Diseases	Gout (M10)	k__Bacteria;p__Firmicutes;c__Clostridia;o__Clostridiales;f__Ruminococcaceae;g__Unclassified;s__Ruminococcaceae bacterium Marseille-P2935	-0.800519	5.72675e-07	0.00068672	BMI, Age, gender, usual stool type, history of antibiotic usage
Diseases	Gout (M10)	k__Bacteria;p__Bacteroidetes;c__Bacteroidia;o__Bacteroidales;f__Rikenellaceae;g__Alistipes;s__Alistipes sp. 58_9_plus	1.00819	5.90138e-07	0.000714782	BMI, Age, gender, usual stool type, history of antibiotic usage
Diseases	Gout (M10)	k__Bacteria;p__Bacteroidetes;c__Bacteroidia;o__Bacteroidales;f__Bacteroidaceae;g__Bacteroides;s__Bacteroides fragilis CAG:558	0.899398	6.09458e-07	0.000737842	BMI, Age, gender, usual stool type, history of antibiotic usage
Diseases	Gout (M10)	k__Bacteria;p__Bacteroidetes;c__Bacteroidia;o__Bacteroidales;f__Bacteroidaceae;g__Bacteroides;s__Bacteroides sp. 3_1_19	1.22106	6.38071e-07	0.000771988	BMI, Age, gender, usual stool type, history of antibiotic usage
Diseases	Gout (M10)	k__Bacteria;p__Bacteroidetes;c__Bacteroidia;o__Bacteroidales;f__Bacteroidaceae;g__Bacteroides;s__Bacteroides sp. 3_1_40A	1.1777	6.64051e-07	0.000803095	BMI, Age, gender, usual stool type, history of antibiotic usage
Diseases	Gout (M10)	k__Bacteria;p__Bacteroidetes;c__Bacteroidia;o__Bacteroidales;f__Bacteroidaceae;g__Bacteroides;s__Bacteroides sp. OM05-10AA	1.24376	7.04332e-07	0.000851384	BMI, Age, gender, usual stool type, history of antibiotic usage
Diseases	Gout (M10)	k__Bacteria;p__Bacteroidetes;c__Bacteroidia;o__Bacteroidales;f__Porphyromonadaceae;g__Porphyromonas;s__Porphyromonas sp. 31_2	1.13715	8.31618e-07	0.00100279	BMI, Age, gender, usual stool type, history of antibiotic usage
Diseases	Gout (M10)	k__Bacteria;p__Proteobacteria;c__Betaproteobacteria;o__Burkholderiales;f__Alcaligenaceae;g__Achromobacter;s__Achromobacter xylosoxidans	0.582465	1.01186e-06	0.00121799	BMI, Age, gender, usual stool type, history of antibiotic usage
Diseases	Gout (M10)	k__Bacteria;p__Bacteroidetes;c__Bacteroidia;o__Bacteroidales;f__Bacteroidaceae;g__Bacteroides;s__Bacteroides fragilis	0.953377	1.04535e-06	0.00125932	BMI, Age, gender, usual stool type, history of antibiotic usage
Diseases	Gout (M10)	k__Bacteria;p__Firmicutes;c__Unclassified;o__Unclassified;f__Unclassified;g__Unclassified;s__Firmicutes bacterium CAG:272_52_7	-1.74817	1.17775e-06	0.00134731	BMI, Age, gender, usual stool type, history of antibiotic usage
Diseases	Gout (M10)	k__Eukaryota;p__Arthropoda;c__Arachnida;o__Araneae;f__Araneidae;g__Nephila;s__Nephila clavipes	0.467072	1.27994e-06	0.00153518	BMI, Age, gender, usual stool type, history of antibiotic usage
Diseases	Gout (M10)	k__Bacteria;p__Bacteroidetes;c__Bacteroidia;o__Bacteroidales;f__Bacteroidaceae;g__Bacteroides;s__Bacteroides faecichinchillae	0.884851	1.30323e-06	0.00156457	BMI, Age, gender, usual stool type, history of antibiotic usage
Diseases	Gout (M10)	k__Bacteria;p__Bacteroidetes;c__Bacteroidia;o__Bacteroidales;f__Tannerellaceae;g__Parabacteroides;s__Parabacteroides sp. 20_3	1.01051	1.31351e-06	0.00157681	BMI, Age, gender, usual stool type, history of antibiotic usage
Diseases	Gout (M10)	k__Bacteria;p__Bacteroidetes;c__Bacteroidia;o__Bacteroidales;f__Tannerellaceae;g__Parabacteroides;s__Parabacteroides sp. CAG:2	0.965021	1.32307e-06	0.00158753	BMI, Age, gender, usual stool type, history of antibiotic usage
Diseases	Gout (M10)	k__Bacteria;p__Proteobacteria;c__Gammaproteobacteria;o__Chromatiales;f__Chromatiaceae;g__Thiocapsa;s__Thiocapsa sp. KS1	0.530176	1.47244e-06	0.0017632	BMI, Age, gender, usual stool type, history of antibiotic usage
Diseases	Gout (M10)	k__Bacteria;p__Proteobacteria;c__Betaproteobacteria;o__Burkholderiales;f__Burkholderiaceae;g__Burkholderia;s__Burkholderia pseudomallei	0.481666	1.47972e-06	0.0017725	BMI, Age, gender, usual stool type, history of antibiotic usage
Diseases	Gout (M10)	k__Bacteria;p__Bacteroidetes;c__Bacteroidia;o__Bacteroidales;f__Bacteroidaceae;g__Bacteroides;s__Bacteroides clarus	1.17424	1.51151e-06	0.00181005	BMI, Age, gender, usual stool type, history of antibiotic usage
Diseases	Gout (M10)	k__Bacteria;p__Proteobacteria;c__Betaproteobacteria;o__Burkholderiales;f__Sutterellaceae;g__Sutterella;s__Sutterella wadsworthensis CAG:135	0.971102	1.78686e-06	0.00213257	BMI, Age, gender, usual stool type, history of antibiotic usage
Diseases	Gout (M10)	k__Bacteria;p__Proteobacteria;c__Gammaproteobacteria;o__Xanthomonadales;f__Xanthomonadaceae;g__Stenotrophomonas;s__Stenotrophomonas maltophilia	0.608598	1.82621e-06	0.00217481	BMI, Age, gender, usual stool type, history of antibiotic usage
Diseases	Gout (M10)	k__Bacteria;p__Bacteroidetes;c__Bacteroidia;o__Bacteroidales;f__Rikenellaceae;g__Alistipes;s__Alistipes finegoldii CAG:68	0.724944	1.95554e-06	0.00232992	BMI, Age, gender, usual stool type, history of antibiotic usage
Diseases	Gout (M10)	k__Bacteria;p__Bacteroidetes;c__Bacteroidia;o__Bacteroidales;f__Bacteroidaceae;g__Bacteroides;s__Bacteroides sp. D22	1.17417	1.99407e-06	0.00237394	BMI, Age, gender, usual stool type, history of antibiotic usage
Diseases	Gout (M10)	k__Bacteria;p__Bacteroidetes;c__Bacteroidia;o__Bacteroidales;f__Bacteroidaceae;g__Bacteroides;s__Bacteroides sp. 1_1_30	1.06576	2.01011e-06	0.00239306	BMI, Age, gender, usual stool type, history of antibiotic usage
Diseases	Gout (M10)	k__Bacteria;p__Bacteroidetes;c__Bacteroidia;o__Bacteroidales;f__Bacteroidaceae;g__Bacteroides;s__Bacteroides thetaiotaomicron CAG:40	0.989444	2.03301e-06	0.00241995	BMI, Age, gender, usual stool type, history of antibiotic usage
Diseases	Gout (M10)	k__Bacteria;p__Proteobacteria;c__Gammaproteobacteria;o__Pseudomonadales;f__Pseudomonadaceae;g__Pseudomonas;s__Pseudomonas syringae group genomosp. 3	0.558919	2.15738e-06	0.00256288	BMI, Age, gender, usual stool type, history of antibiotic usage
Diseases	Gout (M10)	k__Bacteria;p__Proteobacteria;c__Gammaproteobacteria;o__Oceanospirillales;f__Halomonadaceae;g__Zymobacter;s__Zymobacter palmae	0.612901	2.29056e-06	0.002719	BMI, Age, gender, usual stool type, history of antibiotic usage
Diseases	Gout (M10)	k__Bacteria;p__Bacteroidetes;c__Bacteroidia;o__Bacteroidales;f__Bacteroidaceae;g__Bacteroides;s__Bacteroides dorei CAG:222	0.958462	2.3437e-06	0.00278102	BMI, Age, gender, usual stool type, history of antibiotic usage
Diseases	Gout (M10)	k__Bacteria;p__Firmicutes;c__Clostridia;o__Clostridiales;f__Catabacteriaceae;g__Catabacter;s__Catabacter hongkongensis	-0.995593	2.66429e-06	0.00298489	BMI, Age, gender, usual stool type, history of antibiotic usage
Diseases	Gout (M10)	k__Bacteria;p__Proteobacteria;c__Alphaproteobacteria;o__Rhodospirillales;f__Rhodospirillaceae;g__Nitrospirillum;s__Nitrospirillum amazonense	0.497931	2.64496e-06	0.00312634	BMI, Age, gender, usual stool type, history of antibiotic usage
Diseases	Gout (M10)	k__Bacteria;p__Bacteroidetes;c__Bacteroidia;o__Bacteroidales;f__Bacteroidaceae;g__Bacteroides;s__Bacteroides caccae CAG:21	0.843226	2.90432e-06	0.00343101	BMI, Age, gender, usual stool type, history of antibiotic usage
Diseases	Gout (M10)	k__Bacteria;p__Proteobacteria;c__Alphaproteobacteria;o__Rhizobiales;f__Rhizobiaceae;g__Rhizobium;s__Rhizobium freirei	0.502816	2.98402e-06	0.00351758	BMI, Age, gender, usual stool type, history of antibiotic usage
Diseases	Gout (M10)	k__Bacteria;p__Proteobacteria;c__Betaproteobacteria;o__Burkholderiales;f__Burkholderiaceae;g__Burkholderia;s__Burkholderia mallei	0.639782	3.03321e-06	0.00356404	BMI, Age, gender, usual stool type, history of antibiotic usage
Diseases	Gout (M10)	k__Bacteria;p__Bacteroidetes;c__Bacteroidia;o__Bacteroidales;f__Bacteroidaceae;g__Bacteroides;s__Bacteroides sp. AM56-10ce	1.36175	3.0525e-06	0.0035889	BMI, Age, gender, usual stool type, history of antibiotic usage
Diseases	Gout (M10)	k__Bacteria;p__Bacteroidetes;c__Bacteroidia;o__Bacteroidales;f__Bacteroidaceae;g__Bacteroides;s__Bacteroides sp. 3_1_23	0.928585	3.10473e-06	0.00365736	BMI, Age, gender, usual stool type, history of antibiotic usage
Diseases	Gout (M10)	k__Bacteria;p__Proteobacteria;c__Gammaproteobacteria;o__Enterobacterales;f__Enterobacteriaceae;g__Cronobacter;s__Cronobacter sakazakii	0.515074	3.15642e-06	0.00371321	BMI, Age, gender, usual stool type, history of antibiotic usage
Diseases	Gout (M10)	k__Bacteria;p__Bacteroidetes;c__Bacteroidia;o__Bacteroidales;f__Bacteroidaceae;g__Bacteroides;s__Bacteroides dorei	1.063	3.22905e-06	0.00380393	BMI, Age, gender, usual stool type, history of antibiotic usage
Diseases	Gout (M10)	k__Bacteria;p__Firmicutes;c__Clostridia;o__Clostridiales;f__Ruminococcaceae;g__Papillibacter;s__Papillibacter cinnamivorans	-0.767972	3.32918e-06	0.00383328	BMI, Age, gender, usual stool type, history of antibiotic usage
Diseases	Gout (M10)	k__Bacteria;p__Firmicutes;c__Clostridia;o__Unclassified;f__Unclassified;g__Unclassified;s__Clostridia bacterium	-0.887803	3.32204e-06	0.00390179	BMI, Age, gender, usual stool type, history of antibiotic usage
Diseases	Gout (M10)	k__Bacteria;p__Bacteroidetes;c__Bacteroidia;o__Bacteroidales;f__Bacteroidaceae;g__Bacteroides;s__Bacteroides sp. 9_1_42FAA	0.838398	3.38857e-06	0.00398233	BMI, Age, gender, usual stool type, history of antibiotic usage
Diseases	Gout (M10)	k__Bacteria;p__Proteobacteria;c__Gammaproteobacteria;o__Pseudomonadales;f__Pseudomonadaceae;g__Pseudomonas;s__Pseudomonas aeruginosa	0.406395	3.49507e-06	0.00410032	BMI, Age, gender, usual stool type, history of antibiotic usage
Diseases	Gout (M10)	k__Bacteria;p__Bacteroidetes;c__Bacteroidia;o__Bacteroidales;f__Bacteroidaceae;g__Bacteroides;s__Bacteroides sp. HMSC068A09	1.27429	3.5796e-06	0.00419279	BMI, Age, gender, usual stool type, history of antibiotic usage
Diseases	Gout (M10)	k__Bacteria;p__Bacteroidetes;c__Bacteroidia;o__Bacteroidales;f__Unclassified;g__Unclassified;s__Bacteroidales bacterium Barb7	0.733592	3.57527e-06	0.00419355	BMI, Age, gender, usual stool type, history of antibiotic usage
Diseases	Gout (M10)	k__Bacteria;p__Bacteroidetes;c__Bacteroidia;o__Bacteroidales;f__Bacteroidaceae;g__Bacteroides;s__Bacteroides sp. 3_1_13	1.21302	3.64246e-06	0.00426219	BMI, Age, gender, usual stool type, history of antibiotic usage
Diseases	Gout (M10)	k__Bacteria;p__Bacteroidetes;c__Bacteroidia;o__Bacteroidales;f__Bacteroidaceae;g__Bacteroides;s__Bacteroides xylanisolvens	0.754976	3.64329e-06	0.00426964	BMI, Age, gender, usual stool type, history of antibiotic usage
Diseases	Gout (M10)	k__Bacteria;p__Bacteroidetes;c__Bacteroidia;o__Bacteroidales;f__Bacteroidaceae;g__Bacteroides;s__Bacteroides clarus CAG:160	0.850184	3.71568e-06	0.00435035	BMI, Age, gender, usual stool type, history of antibiotic usage
Diseases	Gout (M10)	k__Bacteria;p__Bacteroidetes;c__Bacteroidia;o__Bacteroidales;f__Rikenellaceae;g__Alistipes;s__Alistipes finegoldii	1.056	3.91784e-06	0.00457514	BMI, Age, gender, usual stool type, history of antibiotic usage
Diseases	Gout (M10)	k__Bacteria;p__Proteobacteria;c__Gammaproteobacteria;o__Enterobacterales;f__Enterobacteriaceae;g__Cronobacter;s__Cronobacter dublinensis	0.644781	3.96941e-06	0.00463236	BMI, Age, gender, usual stool type, history of antibiotic usage
Diseases	Gout (M10)	k__Bacteria;p__Bacteroidetes;c__Bacteroidia;o__Bacteroidales;f__Tannerellaceae;g__Parabacteroides;s__Parabacteroides johnsonii CAG:246	0.760258	3.99908e-06	0.00466578	BMI, Age, gender, usual stool type, history of antibiotic usage
Diseases	Gout (M10)	k__Bacteria;p__Bacteroidetes;c__Bacteroidia;o__Bacteroidales;f__Unclassified;g__Unclassified;s__Bacteroidales bacterium Barb6XT	0.785498	4.06989e-06	0.00474616	BMI, Age, gender, usual stool type, history of antibiotic usage
Diseases	Gout (M10)	k__Bacteria;p__Bacteroidetes;c__Bacteroidia;o__Bacteroidales;f__Rikenellaceae;g__Alistipes;s__Alistipes sp. HGB5	1.02391	4.26623e-06	0.00496534	BMI, Age, gender, usual stool type, history of antibiotic usage
Diseases	Gout (M10)	k__Bacteria;p__Proteobacteria;c__Gammaproteobacteria;o__Xanthomonadales;f__Xanthomonadaceae;g__Xanthomonas;s__Xanthomonas citri	0.430103	4.30816e-06	0.00501406	BMI, Age, gender, usual stool type, history of antibiotic usage
Diseases	Gout (M10)	k__Bacteria;p__Bacteroidetes;c__Bacteroidia;o__Bacteroidales;f__Odoribacteraceae;g__Odoribacter;s__Odoribacter splanchnicus CAG:14	0.745087	4.31557e-06	0.00502229	BMI, Age, gender, usual stool type, history of antibiotic usage
Diseases	Gout (M10)	k__Bacteria;p__Bacteroidetes;c__Bacteroidia;o__Bacteroidales;f__Bacteroidaceae;g__Bacteroides;s__Bacteroides thetaiotaomicron	0.964591	4.40529e-06	0.00512017	BMI, Age, gender, usual stool type, history of antibiotic usage
Diseases	Gout (M10)	k__Bacteria;p__Bacteroidetes;c__Bacteroidia;o__Bacteroidales;f__Bacteroidaceae;g__Bacteroides;s__Bacteroides fragilis CAG:47	0.877146	4.53843e-06	0.00527172	BMI, Age, gender, usual stool type, history of antibiotic usage
Diseases	Gout (M10)	k__Bacteria;p__Proteobacteria;c__Alphaproteobacteria;o__Rhizobiales;f__Rhizobiaceae;g__Rhizobium;s__Rhizobium etli	0.393765	5.04844e-06	0.00584525	BMI, Age, gender, usual stool type, history of antibiotic usage
Diseases	Gout (M10)	k__Bacteria;p__Bacteroidetes;c__Bacteroidia;o__Bacteroidales;f__Bacteroidaceae;g__Bacteroides;s__Bacteroides eggerthii CAG:109	0.807477	5.17553e-06	0.00598875	BMI, Age, gender, usual stool type, history of antibiotic usage
Diseases	Gout (M10)	k__Bacteria;p__Proteobacteria;c__Betaproteobacteria;o__Burkholderiales;f__Burkholderiaceae;g__Cupriavidus;s__Cupriavidus taiwanensis	0.443816	5.29381e-06	0.0061212	BMI, Age, gender, usual stool type, history of antibiotic usage
Diseases	Gout (M10)	k__Bacteria;p__Bacteroidetes;c__Bacteroidia;o__Bacteroidales;f__Bacteroidaceae;g__Bacteroides;s__Bacteroides intestinalis CAG:564	0.868809	5.83421e-06	0.00672915	BMI, Age, gender, usual stool type, history of antibiotic usage
Diseases	Gout (M10)	k__Bacteria;p__Bacteroidetes;c__Flavobacteriia;o__Flavobacteriales;f__Flavobacteriaceae;g__Ornithobacterium;s__Ornithobacterium rhinotracheale	0.791626	6.14898e-06	0.00708083	BMI, Age, gender, usual stool type, history of antibiotic usage
Diseases	Gout (M10)	k__Bacteria;p__Bacteroidetes;c__Bacteroidia;o__Bacteroidales;f__Bacteroidaceae;g__Bacteroides;s__Bacteroides intestinalis CAG:315	0.916107	6.21301e-06	0.00715481	BMI, Age, gender, usual stool type, history of antibiotic usage
Diseases	Gout (M10)	k__Bacteria;p__Bacteroidetes;c__Bacteroidia;o__Bacteroidales;f__Tannerellaceae;g__Parabacteroides;s__Parabacteroides merdae CAG:48	0.743798	6.32967e-06	0.00728508	BMI, Age, gender, usual stool type, history of antibiotic usage
Diseases	Gout (M10)	k__Bacteria;p__Firmicutes;c__Clostridia;o__Clostridiales;f__Unclassified;g__Unclassified;s__Clostridiales bacterium 43-6	-1.22991	6.77879e-06	0.00757444	BMI, Age, gender, usual stool type, history of antibiotic usage
Diseases	Gout (M10)	k__Bacteria;p__Bacteroidetes;c__Bacteroidia;o__Bacteroidales;f__Tannerellaceae;g__Parabacteroides;s__Parabacteroides johnsonii	1.01266	6.81106e-06	0.00782347	BMI, Age, gender, usual stool type, history of antibiotic usage
Diseases	Gout (M10)	k__Bacteria;p__Tenericutes;c__Mollicutes;o__Anaeroplasmatales;f__Anaeroplasmataceae;g__Anaeroplasma;s__Anaeroplasma bactoclasticum	-1.87141	7.3084e-06	0.00804654	BMI, Age, gender, usual stool type, history of antibiotic usage
Diseases	Gout (M10)	k__Bacteria;p__Bacteroidetes;c__Bacteroidia;o__Bacteroidales;f__Bacteroidaceae;g__Bacteroides;s__Bacteroides sp. KFT8	1.1683	7.0235e-06	0.00805645	BMI, Age, gender, usual stool type, history of antibiotic usage
Diseases	Gout (M10)	k__Bacteria;p__Bacteroidetes;c__Bacteroidia;o__Bacteroidales;f__Bacteroidaceae;g__Bacteroides;s__Bacteroides sp. CF01-10NS	1.34417	7.33589e-06	0.0083995	BMI, Age, gender, usual stool type, history of antibiotic usage
Diseases	Gout (M10)	k__Bacteria;p__Bacteroidetes;c__Bacteroidia;o__Bacteroidales;f__Odoribacteraceae;g__Odoribacter;s__Odoribacter sp. 43_10	0.898009	7.39017e-06	0.00845138	BMI, Age, gender, usual stool type, history of antibiotic usage
Diseases	Gout (M10)	k__Bacteria;p__Bacteroidetes;c__Bacteroidia;o__Bacteroidales;f__Bacteroidaceae;g__Bacteroides;s__Bacteroides sp. 1_1_14	1.1231	7.55597e-06	0.00865186	BMI, Age, gender, usual stool type, history of antibiotic usage
Diseases	Gout (M10)	k__Bacteria;p__Bacteroidetes;c__Bacteroidia;o__Bacteroidales;f__Unclassified;g__Unclassified;s__Bacteroidales bacterium Barb6	0.740584	7.81884e-06	0.00894799	BMI, Age, gender, usual stool type, history of antibiotic usage
Diseases	Gout (M10)	k__Bacteria;p__Proteobacteria;c__Betaproteobacteria;o__Rhodocyclales;f__Zoogloeaceae;g__Thauera;s__Thauera phenylacetica	0.787623	7.97754e-06	0.00911447	BMI, Age, gender, usual stool type, history of antibiotic usage
Diseases	Gout (M10)	k__Bacteria;p__Bacteroidetes;c__Bacteroidia;o__Bacteroidales;f__Bacteroidaceae;g__Bacteroides;s__Bacteroides stercoris CAG:120	0.839832	8.58318e-06	0.00979814	BMI, Age, gender, usual stool type, history of antibiotic usage
Diseases	Gout (M10)	k__Bacteria;p__Cyanobacteria;c__Unclassified;o__Nostocales;f__Tolypothrichaceae;g__Tolypothrix;s__Tolypothrix campylonemoides	0.45175	8.7964e-06	0.0100296	BMI, Age, gender, usual stool type, history of antibiotic usage
Diseases	Gout (M10)	k__Bacteria;p__Bacteroidetes;c__Bacteroidia;o__Bacteroidales;f__Bacteroidaceae;g__Bacteroides;s__Bacteroides sp. D1	1.02332	9.33406e-06	0.010615	BMI, Age, gender, usual stool type, history of antibiotic usage
Diseases	Gout (M10)	k__Bacteria;p__Bacteroidetes;c__Bacteroidia;o__Bacteroidales;f__Bacteroidaceae;g__Bacteroides;s__Bacteroides vulgatus	1.00432	9.64854e-06	0.0109738	BMI, Age, gender, usual stool type, history of antibiotic usage
Diseases	Gout (M10)	k__Bacteria;p__Bacteroidetes;c__Bacteroidia;o__Bacteroidales;f__Bacteroidaceae;g__Bacteroides;s__Bacteroides sartorii	0.977437	9.65873e-06	0.0109839	BMI, Age, gender, usual stool type, history of antibiotic usage
Diseases	Gout (M10)	k__Bacteria;p__Bacteroidetes;c__Bacteroidia;o__Bacteroidales;f__Porphyromonadaceae;g__Unclassified;s__Porphyromonadaceae bacterium KA00676	0.855179	9.86239e-06	0.011198	BMI, Age, gender, usual stool type, history of antibiotic usage
Diseases	Gout (M10)	k__Bacteria;p__Actinobacteria;c__Coriobacteriia;o__Eggerthellales;f__Eggerthellaceae;g__Eggerthella;s__Eggerthella sp. CAG:1427	0.410517	1.02147e-05	0.0115966	BMI, Age, gender, usual stool type, history of antibiotic usage
Diseases	Gout (M10)	k__Bacteria;p__Firmicutes;c__Clostridia;o__Clostridiales;f__Ruminococcaceae;g__Neglecta;s__Neglecta timonensis	-0.625336	1.04703e-05	0.0117714	BMI, Age, gender, usual stool type, history of antibiotic usage
Diseases	Gout (M10)	k__Bacteria;p__Proteobacteria;c__Betaproteobacteria;o__Burkholderiales;f__Comamonadaceae;g__Hydrogenophaga;s__Hydrogenophaga sp. T4	0.494298	1.12704e-05	0.0127496	BMI, Age, gender, usual stool type, history of antibiotic usage
Diseases	Gout (M10)	k__Bacteria;p__Bacteroidetes;c__Bacteroidia;o__Bacteroidales;f__Bacteroidaceae;g__Bacteroides;s__Bacteroides sp. CAG:754	0.719859	1.17377e-05	0.013279	BMI, Age, gender, usual stool type, history of antibiotic usage
Diseases	Gout (M10)	k__Bacteria;p__Bacteroidetes;c__Bacteroidia;o__Bacteroidales;f__Rikenellaceae;g__Alistipes;s__Alistipes sp. CHKCI003	0.719861	1.18576e-05	0.0134074	BMI, Age, gender, usual stool type, history of antibiotic usage
Diseases	Gout (M10)	k__Bacteria;p__Bacteroidetes;c__Bacteroidia;o__Bacteroidales;f__Bacteroidaceae;g__Bacteroides;s__Bacteroides sp. 2_1_22	1.00099	1.23551e-05	0.0139507	BMI, Age, gender, usual stool type, history of antibiotic usage
Diseases	Gout (M10)	k__Bacteria;p__Bacteroidetes;c__Bacteroidia;o__Bacteroidales;f__Bacteroidaceae;g__Bacteroides;s__Bacteroides sp. 4_3_47FAA	1.07733	1.29969e-05	0.0146601	BMI, Age, gender, usual stool type, history of antibiotic usage
Diseases	Gout (M10)	k__Bacteria;p__Proteobacteria;c__Betaproteobacteria;o__Burkholderiales;f__Burkholderiaceae;g__Ralstonia;s__Ralstonia solanacearum	0.463721	1.30161e-05	0.0146703	BMI, Age, gender, usual stool type, history of antibiotic usage
Diseases	Gout (M10)	k__Bacteria;p__Proteobacteria;c__Gammaproteobacteria;o__Enterobacterales;f__Enterobacteriaceae;g__Salmonella;s__Salmonella enterica	0.573566	1.30292e-05	0.0146977	BMI, Age, gender, usual stool type, history of antibiotic usage
Diseases	Gout (M10)	k__Bacteria;p__Bacteroidetes;c__Bacteroidia;o__Bacteroidales;f__Bacteroidaceae;g__Bacteroides;s__Bacteroides finegoldii CAG:203	0.795899	1.43517e-05	0.0161481	BMI, Age, gender, usual stool type, history of antibiotic usage
Diseases	Gout (M10)	k__Bacteria;p__Firmicutes;c__Unclassified;o__Unclassified;f__Unclassified;g__Unclassified;s__Firmicutes bacterium CAG:449	-1.58532	1.46892e-05	0.0163206	BMI, Age, gender, usual stool type, history of antibiotic usage
Diseases	Gout (M10)	k__Viruses;p__Unclassified;c__Unclassified;o__Unclassified;f__Unclassified;g__Unclassified;s__unidentified phage	-0.671456	1.55417e-05	0.0173625	BMI, Age, gender, usual stool type, history of antibiotic usage
Diseases	Gout (M10)	k__Bacteria;p__Bacteroidetes;c__Bacteroidia;o__Bacteroidales;f__Porphyromonadaceae;g__Porphyromonas;s__Porphyromonas gingivalis	0.650178	1.57267e-05	0.017646	BMI, Age, gender, usual stool type, history of antibiotic usage
Diseases	Gout (M10)	k__Bacteria;p__Firmicutes;c__Clostridia;o__Clostridiales;f__Eubacteriaceae;g__Eubacterium;s__Eubacterium sp. CAG:841	-1.34904	1.76031e-05	0.019557	BMI, Age, gender, usual stool type, history of antibiotic usage
Diseases	Gout (M10)	k__Bacteria;p__Firmicutes;c__Unclassified;o__Unclassified;f__Unclassified;g__Unclassified;s__Firmicutes bacterium CAG:24053_14	-0.6136	1.82326e-05	0.0203503	BMI, Age, gender, usual stool type, history of antibiotic usage
Diseases	Gout (M10)	k__Bacteria;p__Bacteroidetes;c__Bacteroidia;o__Bacteroidales;f__Bacteroidaceae;g__Bacteroides;s__Bacteroides uniformis CAG:3	0.890965	1.83852e-05	0.0205501	BMI, Age, gender, usual stool type, history of antibiotic usage
Diseases	Gout (M10)	k__Bacteria;p__Bacteroidetes;c__Bacteroidia;o__Bacteroidales;f__Rikenellaceae;g__Alistipes;s__Alistipes sp. CAG:29	0.880061	1.88177e-05	0.021017	BMI, Age, gender, usual stool type, history of antibiotic usage
Diseases	Gout (M10)	k__Bacteria;p__Bacteroidetes;c__Bacteroidia;o__Bacteroidales;f__Bacteroidaceae;g__Bacteroides;s__Bacteroides sp. CAG:189	0.830014	1.94411e-05	0.0216801	BMI, Age, gender, usual stool type, history of antibiotic usage
Diseases	Gout (M10)	k__Bacteria;p__Proteobacteria;c__Gammaproteobacteria;o__Xanthomonadales;f__Xanthomonadaceae;g__Xanthomonas;s__Xanthomonas phaseoli	0.502011	1.98641e-05	0.0221093	BMI, Age, gender, usual stool type, history of antibiotic usage
Diseases	Gout (M10)	k__Bacteria;p__Proteobacteria;c__Betaproteobacteria;o__Neisseriales;f__Neisseriaceae;g__Neisseria;s__Neisseria meningitidis	0.433958	2.00935e-05	0.0223848	BMI, Age, gender, usual stool type, history of antibiotic usage
Diseases	Gout (M10)	k__Bacteria;p__Bacteroidetes;c__Bacteroidia;o__Bacteroidales;f__Bacteroidaceae;g__Bacteroides;s__Bacteroides sp. 43_46	1.34189	2.02823e-05	0.0225767	BMI, Age, gender, usual stool type, history of antibiotic usage
Diseases	Gout (M10)	k__Bacteria;p__Bacteroidetes;c__Bacteroidia;o__Bacteroidales;f__Bacteroidaceae;g__Bacteroides;s__Bacteroides sp. AM37-9	1.2282	2.09091e-05	0.0232382	BMI, Age, gender, usual stool type, history of antibiotic usage
Diseases	Gout (M10)	k__Bacteria;p__Bacteroidetes;c__Bacteroidia;o__Bacteroidales;f__Bacteroidaceae;g__Bacteroides;s__Bacteroides vulgatus CAG:6	0.964434	2.12437e-05	0.0236319	BMI, Age, gender, usual stool type, history of antibiotic usage
Diseases	Gout (M10)	k__Bacteria;p__Bacteroidetes;c__Bacteroidia;o__Bacteroidales;f__Bacteroidaceae;g__Bacteroides;s__Bacteroides coprophilus CAG:333	0.974696	2.17826e-05	0.0242128	BMI, Age, gender, usual stool type, history of antibiotic usage
Diseases	Gout (M10)	k__Bacteria;p__Proteobacteria;c__Betaproteobacteria;o__Burkholderiales;f__Comamonadaceae;g__Variovorax;s__Variovorax sp. WDL1	0.667465	2.31173e-05	0.0256061	BMI, Age, gender, usual stool type, history of antibiotic usage
Diseases	Gout (M10)	k__Bacteria;p__Firmicutes;c__Erysipelotrichia;o__Erysipelotrichales;f__Erysipelotrichaceae;g__Coprobacillus;s__Coprobacillus sp. CAG:698	-2.05901	2.40262e-05	0.0257906	BMI, Age, gender, usual stool type, history of antibiotic usage
Diseases	Gout (M10)	k__Bacteria;p__Proteobacteria;c__Gammaproteobacteria;o__Enterobacterales;f__Enterobacteriaceae;g__Enterobacter;s__Enterobacter ludwigii	0.608949	2.32712e-05	0.025809	BMI, Age, gender, usual stool type, history of antibiotic usage
Diseases	Gout (M10)	k__Bacteria;p__Firmicutes;c__Clostridia;o__Clostridiales;f__Lachnospiraceae;g__Dorea;s__Dorea sp. 42_8	0.731787	2.66875e-05	0.0294337	BMI, Age, gender, usual stool type, history of antibiotic usage
Diseases	Gout (M10)	k__Bacteria;p__Bacteroidetes;c__Bacteroidia;o__Bacteroidales;f__Bacteroidaceae;g__Bacteroides;s__Bacteroides ovatus CAG:22	0.813906	2.66611e-05	0.029458	BMI, Age, gender, usual stool type, history of antibiotic usage
Diseases	Gout (M10)	k__Bacteria;p__Bacteroidetes;c__Bacteroidia;o__Bacteroidales;f__Bacteroidaceae;g__Bacteroides;s__Bacteroides sp. CAG:598	0.770484	2.71926e-05	0.0300237	BMI, Age, gender, usual stool type, history of antibiotic usage
Diseases	Gout (M10)	k__Bacteria;p__Firmicutes;c__Clostridia;o__Clostridiales;f__Lachnospiraceae;g__Blautia;s__[Ruminococcus] torques	0.681155	2.79275e-05	0.0308037	BMI, Age, gender, usual stool type, history of antibiotic usage
Diseases	Gout (M10)	k__Bacteria;p__Firmicutes;c__Unclassified;o__Unclassified;f__Unclassified;g__Unclassified;s__Firmicutes bacterium HGW-Firmicutes-16	-0.700983	2.87613e-05	0.031378	BMI, Age, gender, usual stool type, history of antibiotic usage
Diseases	Gout (M10)	k__Bacteria;p__Bacteroidetes;c__Bacteroidia;o__Bacteroidales;f__Bacteroidaceae;g__Bacteroides;s__Bacteroides finegoldii	0.996409	3.0012e-05	0.0330329	BMI, Age, gender, usual stool type, history of antibiotic usage
Diseases	Gout (M10)	k__Bacteria;p__Bacteroidetes;c__Cytophagia;o__Cytophagales;f__Flammeovirgaceae;g__Cesiribacter;s__Cesiribacter andamanensis	0.656521	3.12475e-05	0.0342924	BMI, Age, gender, usual stool type, history of antibiotic usage
Diseases	Gout (M10)	k__Bacteria;p__Firmicutes;c__Clostridia;o__Clostridiales;f__Ruminococcaceae;g__Unclassified;s__Ruminococcaceae bacterium FB2012	-1.12167	3.29602e-05	0.0349779	BMI, Age, gender, usual stool type, history of antibiotic usage
Diseases	Gout (M10)	k__Bacteria;p__Bacteroidetes;c__Bacteroidia;o__Bacteroidales;f__Rikenellaceae;g__Alistipes;s__Alistipes sp. CAG:53	0.666282	3.26075e-05	0.0357714	BMI, Age, gender, usual stool type, history of antibiotic usage
Diseases	Gout (M10)	k__Bacteria;p__Proteobacteria;c__Betaproteobacteria;o__Burkholderiales;f__Alcaligenaceae;g__Bordetella;s__Bordetella hinzii	0.518831	3.38177e-05	0.036079	BMI, Age, gender, usual stool type, history of antibiotic usage
Diseases	Gout (M10)	k__Bacteria;p__Proteobacteria;c__Deltaproteobacteria;o__Desulfovibrionales;f__Desulfovibrionaceae;g__Bilophila;s__Bilophila sp. 4_1_30	1.36423	3.31739e-05	0.0363442	BMI, Age, gender, usual stool type, history of antibiotic usage
Diseases	Gout (M10)	k__Bacteria;p__Bacteroidetes;c__Bacteroidia;o__Bacteroidales;f__Bacteroidaceae;g__Bacteroides;s__Bacteroides stercoris	1.22424	3.40694e-05	0.0373069	BMI, Age, gender, usual stool type, history of antibiotic usage
Diseases	Gout (M10)	k__Bacteria;p__Proteobacteria;c__Gammaproteobacteria;o__Enterobacterales;f__Enterobacteriaceae;g__Shigella;s__Shigella flexneri	0.826102	3.49273e-05	0.0382101	BMI, Age, gender, usual stool type, history of antibiotic usage
Diseases	Gout (M10)	k__Bacteria;p__Actinobacteria;c__Actinobacteria;o__Corynebacteriales;f__Mycobacteriaceae;g__Mycobacteroides;s__Mycobacteroides abscessus	0.366616	3.50224e-05	0.0383075	BMI, Age, gender, usual stool type, history of antibiotic usage
Diseases	Gout (M10)	k__Bacteria;p__Bacteroidetes;c__Bacteroidia;o__Bacteroidales;f__Bacteroidaceae;g__Bacteroides;s__Bacteroides fluxus	0.770594	3.59254e-05	0.0392574	BMI, Age, gender, usual stool type, history of antibiotic usage
Diseases	Gout (M10)	k__Bacteria;p__Bacteroidetes;c__Bacteroidia;o__Bacteroidales;f__Bacteroidaceae;g__Bacteroides;s__Bacteroides oleiciplenus	0.920812	3.72701e-05	0.0406587	BMI, Age, gender, usual stool type, history of antibiotic usage
Diseases	Gout (M10)	k__Bacteria;p__Firmicutes;c__Clostridia;o__Clostridiales;f__Peptococcaceae;g__Dehalobacter;s__Dehalobacter sp. FTH1	-1.19791	4.59282e-05	0.0459783	BMI, Age, gender, usual stool type, history of antibiotic usage
Diseases	Gout (M10)	k__Bacteria;p__Bacteroidetes;c__Bacteroidia;o__Bacteroidales;f__Bacteroidaceae;g__Bacteroides;s__Bacteroides sp. HPS0048	0.962739	4.28777e-05	0.0464987	BMI, Age, gender, usual stool type, history of antibiotic usage
Diseases	Gout (M10)	k__Bacteria;p__Bacteroidetes;c__Bacteroidia;o__Bacteroidales;f__Bacteroidaceae;g__Bacteroides;s__Bacteroides sp. AF17-1	1.26114	4.38488e-05	0.046604	BMI, Age, gender, usual stool type, history of antibiotic usage
Diseases	Gout (M10)	k__Bacteria;p__Firmicutes;c__Clostridia;o__Clostridiales;f__Clostridiaceae;g__Clostridium;s__Clostridium sp. CAG:389	-1.47821	4.39419e-05	0.0468174	BMI, Age, gender, usual stool type, history of antibiotic usage
Diseases	Gout (M10)	k__Bacteria;p__Proteobacteria;c__Gammaproteobacteria;o__Enterobacterales;f__Yersiniaceae;g__Serratia;s__Serratia marcescens	0.407687	4.31874e-05	0.0468593	BMI, Age, gender, usual stool type, history of antibiotic usage
Diseases	Gout (M10)	k__Bacteria;p__Unclassified;c__Unclassified;o__Unclassified;f__Unclassified;g__Unclassified;s__uncultured bacterium MedeBAC46A06	0.962694	4.37676e-05	0.0473908	BMI, Age, gender, usual stool type, history of antibiotic usage
Diseases	Hypertensive heart disease (I11)	k__Bacteria;p__Proteobacteria;c__Gammaproteobacteria;o__Enterobacterales;f__Enterobacteriaceae;g__Enterobacter;s__Enterobacter ludwigii	0.41102	1.58225e-08	1.94699e-05	BMI, Age, gender, usual stool type
Diseases	Hypertensive heart disease (I11)	k__Bacteria;p__Proteobacteria;c__Gammaproteobacteria;o__Pseudomonadales;f__Pseudomonadaceae;g__Pseudomonas;s__Pseudomonas putida	0.313499	1.9264e-08	2.36989e-05	BMI, Age, gender, usual stool type
Diseases	Hypertensive heart disease (I11)	k__Bacteria;p__Proteobacteria;c__Gammaproteobacteria;o__Oceanospirillales;f__Halomonadaceae;g__Zymobacter;s__Zymobacter palmae	0.356579	6.29511e-08	7.73167e-05	BMI, Age, gender, usual stool type
Diseases	Hypertensive heart disease (I11)	k__Bacteria;p__Proteobacteria;c__Gammaproteobacteria;o__Enterobacterales;f__Enterobacteriaceae;g__Shigella;s__Shigella flexneri	0.544282	7.62309e-08	9.35605e-05	BMI, Age, gender, usual stool type
Diseases	Hypertensive heart disease (I11)	k__Bacteria;p__Bacteroidetes;c__Cytophagia;o__Cytophagales;f__Flammeovirgaceae;g__Cesiribacter;s__Cesiribacter andamanensis	0.429485	7.89987e-08	9.6934e-05	BMI, Age, gender, usual stool type
Diseases	Hypertensive heart disease (I11)	k__Eukaryota;p__Ascomycota;c__Sordariomycetes;o__Hypocreales;f__Cordycipitaceae;g__Beauveria;s__Beauveria bassiana	0.254143	1.181e-07	0.000144717	BMI, Age, gender, usual stool type
Diseases	Hypertensive heart disease (I11)	k__Bacteria;p__Proteobacteria;c__Gammaproteobacteria;o__Enterobacterales;f__Enterobacteriaceae;g__Enterobacter;s__Enterobacter cloacae	0.283471	1.48144e-07	0.000181399	BMI, Age, gender, usual stool type
Diseases	Hypertensive heart disease (I11)	k__Bacteria;p__Proteobacteria;c__Gammaproteobacteria;o__Xanthomonadales;f__Xanthomonadaceae;g__Xanthomonas;s__Xanthomonas phaseoli	0.311974	1.79414e-07	0.000219426	BMI, Age, gender, usual stool type
Diseases	Hypertensive heart disease (I11)	k__Bacteria;p__Bacteroidetes;c__Bacteroidia;o__Bacteroidales;f__Bacteroidaceae;g__Bacteroides;s__Bacteroides thetaiotaomicron	0.557723	1.99908e-07	0.000244429	BMI, Age, gender, usual stool type
Diseases	Hypertensive heart disease (I11)	k__Bacteria;p__Proteobacteria;c__Betaproteobacteria;o__Burkholderiales;f__Burkholderiaceae;g__Ralstonia;s__Ralstonia solanacearum	0.279919	2.08584e-07	0.000254926	BMI, Age, gender, usual stool type
Diseases	Hypertensive heart disease (I11)	k__Bacteria;p__Proteobacteria;c__Gammaproteobacteria;o__Enterobacterales;f__Enterobacteriaceae;g__Salmonella;s__Salmonella enterica	0.343189	2.70215e-07	0.000329908	BMI, Age, gender, usual stool type
Diseases	Hypertensive heart disease (I11)	k__Bacteria;p__Cyanobacteria;c__Unclassified;o__Nostocales;f__Tolypothrichaceae;g__Tolypothrix;s__Tolypothrix campylonemoides	0.262877	3.37121e-07	0.000411068	BMI, Age, gender, usual stool type
Diseases	Hypertensive heart disease (I11)	k__Bacteria;p__Bacteroidetes;c__Bacteroidia;o__Bacteroidales;f__Bacteroidaceae;g__Bacteroides;s__Bacteroides intestinalis CAG:564	0.497456	3.64392e-07	0.000444148	BMI, Age, gender, usual stool type
Diseases	Hypertensive heart disease (I11)	k__Bacteria;p__Proteobacteria;c__Gammaproteobacteria;o__Pseudomonadales;f__Pseudomonadaceae;g__Pseudomonas;s__Pseudomonas amygdali	0.305064	4.03781e-07	0.000491873	BMI, Age, gender, usual stool type
Diseases	Hypertensive heart disease (I11)	k__Bacteria;p__Proteobacteria;c__Gammaproteobacteria;o__Enterobacterales;f__Enterobacteriaceae;g__Shigella;s__Shigella sonnei	0.434468	5.96081e-07	0.000725005	BMI, Age, gender, usual stool type
Diseases	Hypertensive heart disease (I11)	k__Bacteria;p__Bacteroidetes;c__Bacteroidia;o__Bacteroidales;f__Bacteroidaceae;g__Bacteroides;s__Bacteroides thetaiotaomicron CAG:40	0.529081	6.48987e-07	0.000788923	BMI, Age, gender, usual stool type
Diseases	Hypertensive heart disease (I11)	k__Bacteria;p__Proteobacteria;c__Gammaproteobacteria;o__Enterobacterales;f__Enterobacteriaceae;g__Cronobacter;s__Cronobacter sakazakii	0.277354	8.26712e-07	0.00100279	BMI, Age, gender, usual stool type
Diseases	Hypertensive heart disease (I11)	k__Bacteria;p__Bacteroidetes;c__Bacteroidia;o__Bacteroidales;f__Bacteroidaceae;g__Bacteroides;s__Bacteroides fragilis	0.494328	8.56487e-07	0.00103897	BMI, Age, gender, usual stool type
Diseases	Hypertensive heart disease (I11)	k__Bacteria;p__Proteobacteria;c__Betaproteobacteria;o__Burkholderiales;f__Burkholderiaceae;g__Cupriavidus;s__Cupriavidus taiwanensis	0.242328	9.10291e-07	0.00110339	BMI, Age, gender, usual stool type
Diseases	Hypertensive heart disease (I11)	k__Bacteria;p__Proteobacteria;c__Gammaproteobacteria;o__Pseudomonadales;f__Moraxellaceae;g__Acinetobacter;s__Acinetobacter baumannii	0.28369	9.58825e-07	0.0011618	BMI, Age, gender, usual stool type
Diseases	Hypertensive heart disease (I11)	k__Bacteria;p__Bacteroidetes;c__Bacteroidia;o__Bacteroidales;f__Bacteroidaceae;g__Bacteroides;s__Bacteroides intestinalis CAG:315	0.503614	1.16041e-06	0.00140362	BMI, Age, gender, usual stool type
Diseases	Hypertensive heart disease (I11)	k__Bacteria;p__Actinobacteria;c__Actinobacteria;o__Micrococcales;f__Micrococcaceae;g__Rothia;s__Rothia mucilaginosa	0.2426	1.31411e-06	0.00158751	BMI, Age, gender, usual stool type
Diseases	Hypertensive heart disease (I11)	k__Bacteria;p__Firmicutes;c__Unclassified;o__Unclassified;f__Unclassified;g__Unclassified;s__Firmicutes bacterium CAG:345	-1.21608	1.38599e-06	0.00166426	BMI, Age, gender, usual stool type
Diseases	Hypertensive heart disease (I11)	k__Bacteria;p__Proteobacteria;c__Gammaproteobacteria;o__Enterobacterales;f__Yersiniaceae;g__Serratia;s__Serratia marcescens	0.243246	1.55085e-06	0.00186924	BMI, Age, gender, usual stool type
Diseases	Hypertensive heart disease (I11)	k__Bacteria;p__Bacteroidetes;c__Bacteroidia;o__Bacteroidales;f__Rikenellaceae;g__Alistipes;s__Alistipes sp. CAG:157	0.398396	1.63557e-06	0.0019712	BMI, Age, gender, usual stool type
Diseases	Hypertensive heart disease (I11)	k__Eukaryota;p__Streptophyta;c__Unclassified;o__Malpighiales;f__Euphorbiaceae;g__Ricinus;s__Ricinus communis	0.321758	1.84198e-06	0.00220701	BMI, Age, gender, usual stool type
Diseases	Hypertensive heart disease (I11)	k__Bacteria;p__Unclassified;c__Unclassified;o__Unclassified;f__Unclassified;g__Unclassified;s__uncultured bacterium MedeBAC46A06	0.57423	1.8469e-06	0.00222042	BMI, Age, gender, usual stool type
Diseases	Hypertensive heart disease (I11)	k__Eukaryota;p__Arthropoda;c__Arachnida;o__Araneae;f__Araneidae;g__Nephila;s__Nephila clavipes	0.232904	1.88936e-06	0.00227047	BMI, Age, gender, usual stool type
Diseases	Hypertensive heart disease (I11)	k__Bacteria;p__Bacteroidetes;c__Bacteroidia;o__Bacteroidales;f__Unclassified;g__Unclassified;s__Bacteroidales bacterium Barb6	0.401598	1.92556e-06	0.00231594	BMI, Age, gender, usual stool type
Diseases	Hypertensive heart disease (I11)	k__Bacteria;p__Bacteroidetes;c__Bacteroidia;o__Bacteroidales;f__Unclassified;g__Unclassified;s__Bacteroidales bacterium Barb7	0.381848	2.27447e-06	0.00272841	BMI, Age, gender, usual stool type
Diseases	Hypertensive heart disease (I11)	k__Bacteria;p__Bacteroidetes;c__Bacteroidia;o__Bacteroidales;f__Bacteroidaceae;g__Bacteroides;s__Bacteroides sp. D1	0.555297	2.43086e-06	0.00290526	BMI, Age, gender, usual stool type
Diseases	Hypertensive heart disease (I11)	k__Bacteria;p__Proteobacteria;c__Gammaproteobacteria;o__Enterobacterales;f__Enterobacteriaceae;g__Cronobacter;s__Cronobacter universalis	0.370406	2.45203e-06	0.00293077	BMI, Age, gender, usual stool type
Diseases	Hypertensive heart disease (I11)	k__Bacteria;p__Bacteroidetes;c__Bacteroidia;o__Bacteroidales;f__Bacteroidaceae;g__Bacteroides;s__Bacteroides nordii	0.431107	2.53832e-06	0.00303831	BMI, Age, gender, usual stool type
Diseases	Hypertensive heart disease (I11)	k__Bacteria;p__Firmicutes;c__Bacilli;o__Lactobacillales;f__Streptococcaceae;g__Streptococcus;s__Streptococcus pneumoniae	0.201631	2.57325e-06	0.00307756	BMI, Age, gender, usual stool type
Diseases	Hypertensive heart disease (I11)	k__Bacteria;p__Proteobacteria;c__Betaproteobacteria;o__Neisseriales;f__Neisseriaceae;g__Neisseria;s__Neisseria meningitidis	0.242666	2.6909e-06	0.00321335	BMI, Age, gender, usual stool type
Diseases	Hypertensive heart disease (I11)	k__Bacteria;p__Bacteroidetes;c__Bacteroidia;o__Bacteroidales;f__Bacteroidaceae;g__Bacteroides;s__Bacteroides sp. CAG:189	0.462477	2.76412e-06	0.0033001	BMI, Age, gender, usual stool type
Diseases	Hypertensive heart disease (I11)	k__Bacteria;p__Bacteroidetes;c__Bacteroidia;o__Bacteroidales;f__Porphyromonadaceae;g__Porphyromonas;s__Porphyromonas crevioricanis	0.460798	2.80985e-06	0.00335184	BMI, Age, gender, usual stool type
Diseases	Hypertensive heart disease (I11)	k__Bacteria;p__Bacteroidetes;c__Bacteroidia;o__Bacteroidales;f__Bacteroidaceae;g__Bacteroides;s__Bacteroides uniformis CAG:3	0.495614	3.02585e-06	0.00360908	BMI, Age, gender, usual stool type
Diseases	Hypertensive heart disease (I11)	k__Bacteria;p__Proteobacteria;c__Gammaproteobacteria;o__Pseudomonadales;f__Pseudomonadaceae;g__Pseudomonas;s__Pseudomonas aeruginosa	0.207562	3.12286e-06	0.00371865	BMI, Age, gender, usual stool type
Diseases	Hypertensive heart disease (I11)	k__Bacteria;p__Bacteroidetes;c__Bacteroidia;o__Bacteroidales;f__Bacteroidaceae;g__Bacteroides;s__Bacteroides sp. AM54-2NS	0.631123	3.14424e-06	0.00373403	BMI, Age, gender, usual stool type
Diseases	Hypertensive heart disease (I11)	k__Bacteria;p__Bacteroidetes;c__Bacteroidia;o__Bacteroidales;f__Tannerellaceae;g__Parabacteroides;s__Parabacteroides merdae CAG:48	0.392105	3.1904e-06	0.00379868	BMI, Age, gender, usual stool type
Diseases	Hypertensive heart disease (I11)	k__Bacteria;p__Bacteroidetes;c__Bacteroidia;o__Bacteroidales;f__Bacteroidaceae;g__Bacteroides;s__Bacteroides clarus CAG:160	0.43612	3.36653e-06	0.0040013	BMI, Age, gender, usual stool type
Diseases	Hypertensive heart disease (I11)	k__Bacteria;p__Bacteroidetes;c__Bacteroidia;o__Bacteroidales;f__Tannerellaceae;g__Parabacteroides;s__Parabacteroides johnsonii CAG:246	0.390524	3.38373e-06	0.00402014	BMI, Age, gender, usual stool type
Diseases	Hypertensive heart disease (I11)	k__Bacteria;p__Bacteroidetes;c__Bacteroidia;o__Bacteroidales;f__Bacteroidaceae;g__Bacteroides;s__Bacteroides caccae CAG:21	0.426109	3.43075e-06	0.0040739	BMI, Age, gender, usual stool type
Diseases	Hypertensive heart disease (I11)	k__Bacteria;p__Tenericutes;c__Mollicutes;o__Mycoplasmatales;f__Mycoplasmataceae;g__Mycoplasma;s__Mycoplasma sp. CAG:956	-1.11788	3.51746e-06	0.00410902	BMI, Age, gender, usual stool type
Diseases	Hypertensive heart disease (I11)	k__Bacteria;p__Proteobacteria;c__Alphaproteobacteria;o__Rhizobiales;f__Rhizobiaceae;g__Rhizobium;s__Rhizobium freirei	0.253023	3.64503e-06	0.00432073	BMI, Age, gender, usual stool type
Diseases	Hypertensive heart disease (I11)	k__Bacteria;p__Bacteroidetes;c__Bacteroidia;o__Bacteroidales;f__Bacteroidaceae;g__Bacteroides;s__Bacteroides fluxus	0.439896	3.75327e-06	0.00444476	BMI, Age, gender, usual stool type
Diseases	Hypertensive heart disease (I11)	k__Bacteria;p__Bacteroidetes;c__Bacteroidia;o__Bacteroidales;f__Bacteroidaceae;g__Bacteroides;s__Bacteroides stercoris CAG:120	0.444824	3.80375e-06	0.00450212	BMI, Age, gender, usual stool type
Diseases	Hypertensive heart disease (I11)	k__Bacteria;p__Proteobacteria;c__Gammaproteobacteria;o__Vibrionales;f__Vibrionaceae;g__Vibrio;s__Vibrio cholerae	0.29367	3.88677e-06	0.00459792	BMI, Age, gender, usual stool type
Diseases	Hypertensive heart disease (I11)	k__Bacteria;p__Bacteroidetes;c__Bacteroidia;o__Bacteroidales;f__Unclassified;g__Unclassified;s__Bacteroidales bacterium Barb4	0.371348	4.01071e-06	0.0047404	BMI, Age, gender, usual stool type
Diseases	Hypertensive heart disease (I11)	k__Bacteria;p__Actinobacteria;c__Actinobacteria;o__Corynebacteriales;f__Mycobacteriaceae;g__Mycobacterium;s__Mycobacterium tuberculosis	0.199996	4.28778e-06	0.00505963	BMI, Age, gender, usual stool type
Diseases	Hypertensive heart disease (I11)	k__Bacteria;p__Proteobacteria;c__Betaproteobacteria;o__Burkholderiales;f__Alcaligenaceae;g__Achromobacter;s__Achromobacter xylosoxidans	0.277355	4.31653e-06	0.00509191	BMI, Age, gender, usual stool type
Diseases	Hypertensive heart disease (I11)	k__Bacteria;p__Proteobacteria;c__Gammaproteobacteria;o__Chromatiales;f__Chromatiaceae;g__Thiocapsa;s__Thiocapsa sp. KS1	0.257151	4.64312e-06	0.00546889	BMI, Age, gender, usual stool type
Diseases	Hypertensive heart disease (I11)	k__Bacteria;p__Bacteroidetes;c__Bacteroidia;o__Bacteroidales;f__Bacteroidaceae;g__Bacteroides;s__Bacteroides eggerthii CAG:109	0.412725	4.92426e-06	0.00579198	BMI, Age, gender, usual stool type
Diseases	Hypertensive heart disease (I11)	k__Bacteria;p__Proteobacteria;c__Gammaproteobacteria;o__Enterobacterales;f__Enterobacteriaceae;g__Cronobacter;s__Cronobacter dublinensis	0.326266	4.98665e-06	0.00586398	BMI, Age, gender, usual stool type
Diseases	Hypertensive heart disease (I11)	k__Bacteria;p__Proteobacteria;c__Gammaproteobacteria;o__Pseudomonadales;f__Pseudomonadaceae;g__Pseudomonas;s__Pseudomonas syringae	0.209286	4.9907e-06	0.00586697	BMI, Age, gender, usual stool type
Diseases	Hypertensive heart disease (I11)	k__Bacteria;p__Firmicutes;c__Clostridia;o__Clostridiales;f__Lachnospiraceae;g__Lachnoclostridium;s__[Clostridium] clostridioforme	0.279851	5.12864e-06	0.00602762	BMI, Age, gender, usual stool type
Diseases	Hypertensive heart disease (I11)	k__Bacteria;p__Bacteroidetes;c__Bacteroidia;o__Bacteroidales;f__Unclassified;g__Unclassified;s__Bacteroidales bacterium Barb6XT	0.395663	5.20241e-06	0.00611176	BMI, Age, gender, usual stool type
Diseases	Hypertensive heart disease (I11)	k__Bacteria;p__Bacteroidetes;c__Bacteroidia;o__Bacteroidales;f__Bacteroidaceae;g__Bacteroides;s__Bacteroides finegoldii CAG:203	0.423433	5.60915e-06	0.00658026	BMI, Age, gender, usual stool type
Diseases	Hypertensive heart disease (I11)	k__Bacteria;p__Firmicutes;c__Unclassified;o__Unclassified;f__Unclassified;g__Unclassified;s__Firmicutes bacterium CAG:176_59_8	-0.722022	6.08297e-06	0.00709475	BMI, Age, gender, usual stool type
Diseases	Hypertensive heart disease (I11)	k__Bacteria;p__Bacteroidetes;c__Bacteroidia;o__Bacteroidales;f__Prevotellaceae;g__Prevotella;s__Prevotella sp. MSX73	0.423191	6.16771e-06	0.00721781	BMI, Age, gender, usual stool type
Diseases	Hypertensive heart disease (I11)	k__Bacteria;p__Proteobacteria;c__Betaproteobacteria;o__Burkholderiales;f__Oxalobacteraceae;g__Unclassified;s__Oxalobacteraceae bacterium IMCC9480	0.36772	6.66193e-06	0.00777864	BMI, Age, gender, usual stool type
Diseases	Hypertensive heart disease (I11)	k__Bacteria;p__Proteobacteria;c__Betaproteobacteria;o__Burkholderiales;f__Alcaligenaceae;g__Bordetella;s__Bordetella pertussis	0.244825	6.73962e-06	0.00787899	BMI, Age, gender, usual stool type
Diseases	Hypertensive heart disease (I11)	k__Bacteria;p__Bacteroidetes;c__Bacteroidia;o__Bacteroidales;f__Bacteroidaceae;g__Bacteroides;s__Bacteroides fragilis CAG:47	0.439345	7.0011e-06	0.00817847	BMI, Age, gender, usual stool type
Diseases	Hypertensive heart disease (I11)	k__Bacteria;p__Unclassified;c__Unclassified;o__Unclassified;f__Unclassified;g__Unclassified;s__uncultured bacterium	0.297386	7.4496e-06	0.00869319	BMI, Age, gender, usual stool type
Diseases	Hypertensive heart disease (I11)	k__Bacteria;p__Proteobacteria;c__Betaproteobacteria;o__Burkholderiales;f__Comamonadaceae;g__Hydrogenophaga;s__Hydrogenophaga sp. T4	0.254865	8.01995e-06	0.00933084	BMI, Age, gender, usual stool type
Diseases	Hypertensive heart disease (I11)	k__Bacteria;p__Bacteroidetes;c__Bacteroidia;o__Bacteroidales;f__Bacteroidaceae;g__Bacteroides;s__Bacteroides xylanisolvens	0.370151	8.47027e-06	0.00985489	BMI, Age, gender, usual stool type
Diseases	Hypertensive heart disease (I11)	k__Bacteria;p__Bacteroidetes;c__Bacteroidia;o__Bacteroidales;f__Bacteroidaceae;g__Bacteroides;s__Bacteroides uniformis	0.50772	8.57537e-06	0.00997408	BMI, Age, gender, usual stool type
Diseases	Hypertensive heart disease (I11)	k__Bacteria;p__Bacteroidetes;c__Bacteroidia;o__Bacteroidales;f__Bacteroidaceae;g__Bacteroides;s__Bacteroides sp. D22	0.557888	9.59007e-06	0.0111158	BMI, Age, gender, usual stool type
Diseases	Hypertensive heart disease (I11)	k__Bacteria;p__Bacteroidetes;c__Bacteroidia;o__Bacteroidales;f__Bacteroidaceae;g__Bacteroides;s__Bacteroides dorei	0.519079	9.79226e-06	0.011352	BMI, Age, gender, usual stool type
Diseases	Hypertensive heart disease (I11)	k__Bacteria;p__Bacteroidetes;c__Bacteroidia;o__Bacteroidales;f__Bacteroidaceae;g__Bacteroides;s__Bacteroides sp. 2_1_22	0.517375	1.01286e-05	0.0117249	BMI, Age, gender, usual stool type
Diseases	Hypertensive heart disease (I11)	k__Bacteria;p__Actinobacteria;c__Actinobacteria;o__Corynebacteriales;f__Mycobacteriaceae;g__Mycobacteroides;s__Mycobacteroides abscessus	0.197895	1.07197e-05	0.0123937	BMI, Age, gender, usual stool type
Diseases	Hypertensive heart disease (I11)	k__Bacteria;p__Bacteroidetes;c__Bacteroidia;o__Bacteroidales;f__Bacteroidaceae;g__Bacteroides;s__Bacteroides sp. 1_1_14	0.563624	1.08986e-05	0.0125937	BMI, Age, gender, usual stool type
Diseases	Hypertensive heart disease (I11)	k__Bacteria;p__Bacteroidetes;c__Bacteroidia;o__Bacteroidales;f__Bacteroidaceae;g__Bacteroides;s__Bacteroides sp. 1_1_30	0.505143	1.09099e-05	0.0126064	BMI, Age, gender, usual stool type
Diseases	Hypertensive heart disease (I11)	k__Bacteria;p__Bacteroidetes;c__Bacteroidia;o__Bacteroidales;f__Odoribacteraceae;g__Odoribacter;s__Odoribacter splanchnicus CAG:14	0.362196	1.11409e-05	0.0128674	BMI, Age, gender, usual stool type
Diseases	Hypertensive heart disease (I11)	k__Bacteria;p__Proteobacteria;c__Gammaproteobacteria;o__Enterobacterales;f__Enterobacteriaceae;g__Klebsiella;s__Klebsiella oxytoca	0.227759	1.1432e-05	0.013185	BMI, Age, gender, usual stool type
Diseases	Hypertensive heart disease (I11)	k__Bacteria;p__Bacteroidetes;c__Bacteroidia;o__Bacteroidales;f__Tannerellaceae;g__Parabacteroides;s__Parabacteroides distasonis	0.412415	1.14846e-05	0.0132576	BMI, Age, gender, usual stool type
Diseases	Hypertensive heart disease (I11)	k__Eukaryota;p__Streptophyta;c__Liliopsida;o__Poales;f__Poaceae;g__Zea;s__Zea mays	0.255904	1.19178e-05	0.0137235	BMI, Age, gender, usual stool type
Diseases	Hypertensive heart disease (I11)	k__Bacteria;p__Bacteroidetes;c__Bacteroidia;o__Bacteroidales;f__Bacteroidaceae;g__Bacteroides;s__Bacteroides faecis CAG:32	0.442185	1.22851e-05	0.0141539	BMI, Age, gender, usual stool type
Diseases	Hypertensive heart disease (I11)	k__Bacteria;p__Proteobacteria;c__Gammaproteobacteria;o__Enterobacterales;f__Enterobacteriaceae;g__Klebsiella;s__Klebsiella pneumoniae	0.429612	1.27243e-05	0.0146454	BMI, Age, gender, usual stool type
Diseases	Hypertensive heart disease (I11)	k__Bacteria;p__Bacteroidetes;c__Bacteroidia;o__Bacteroidales;f__Porphyromonadaceae;g__Unclassified;s__Porphyromonadaceae bacterium KA00676	0.431178	1.32143e-05	0.0151872	BMI, Age, gender, usual stool type
Diseases	Hypertensive heart disease (I11)	k__Bacteria;p__Firmicutes;c__Clostridia;o__Clostridiales;f__Lachnospiraceae;g__Lachnoclostridium;s__[Clostridium] bolteae	0.238598	1.3837e-05	0.0158895	BMI, Age, gender, usual stool type
Diseases	Hypertensive heart disease (I11)	k__Bacteria;p__Bacteroidetes;c__Bacteroidia;o__Bacteroidales;f__Bacteroidaceae;g__Bacteroides;s__Bacteroides sp. AM56-10ce	0.644113	1.39895e-05	0.0160462	BMI, Age, gender, usual stool type
Diseases	Hypertensive heart disease (I11)	k__Bacteria;p__Bacteroidetes;c__Bacteroidia;o__Bacteroidales;f__Bacteroidaceae;g__Bacteroides;s__Bacteroides sp. AR20	0.650259	1.41785e-05	0.0161541	BMI, Age, gender, usual stool type
Diseases	Hypertensive heart disease (I11)	k__Bacteria;p__Bacteroidetes;c__Bacteroidia;o__Bacteroidales;f__Rikenellaceae;g__Alistipes;s__Alistipes sp. CAG:29	0.457361	1.45721e-05	0.0167168	BMI, Age, gender, usual stool type
Diseases	Hypertensive heart disease (I11)	k__Bacteria;p__Bacteroidetes;c__Bacteroidia;o__Bacteroidales;f__Bacteroidaceae;g__Bacteroides;s__Bacteroides sp. 3_1_23	0.441099	1.48592e-05	0.0170397	BMI, Age, gender, usual stool type
Diseases	Hypertensive heart disease (I11)	k__Bacteria;p__Bacteroidetes;c__Bacteroidia;o__Bacteroidales;f__Bacteroidaceae;g__Bacteroides;s__Bacteroides sp. 2_2_4	0.510643	1.6136e-05	0.0184697	BMI, Age, gender, usual stool type
Diseases	Hypertensive heart disease (I11)	k__Bacteria;p__Bacteroidetes;c__Bacteroidia;o__Bacteroidales;f__Bacteroidaceae;g__Bacteroides;s__Bacteroides cellulosilyticus CAG:158	0.408886	1.62436e-05	0.0185887	BMI, Age, gender, usual stool type
Diseases	Hypertensive heart disease (I11)	k__Bacteria;p__Bacteroidetes;c__Bacteroidia;o__Bacteroidales;f__Bacteroidaceae;g__Bacteroides;s__Bacteroides vulgatus	0.498465	1.76129e-05	0.0201202	BMI, Age, gender, usual stool type
Diseases	Hypertensive heart disease (I11)	k__Bacteria;p__Bacteroidetes;c__Bacteroidia;o__Bacteroidales;f__Porphyromonadaceae;g__Porphyromonas;s__Porphyromonas gingivalis	0.327529	1.77037e-05	0.0202178	BMI, Age, gender, usual stool type
Diseases	Hypertensive heart disease (I11)	k__Bacteria;p__Bacteroidetes;c__Bacteroidia;o__Bacteroidales;f__Bacteroidaceae;g__Bacteroides;s__Bacteroides sartorii	0.483184	1.94355e-05	0.0221584	BMI, Age, gender, usual stool type
Diseases	Hypertensive heart disease (I11)	k__Bacteria;p__Firmicutes;c__Clostridia;o__Clostridiales;f__Clostridiaceae;g__Clostridium;s__Clostridium sp. CAG:307_30_263	-0.960366	2.24142e-05	0.025376	BMI, Age, gender, usual stool type
Diseases	Hypertensive heart disease (I11)	k__Bacteria;p__Bacteroidetes;c__Bacteroidia;o__Bacteroidales;f__Bacteroidaceae;g__Bacteroides;s__Bacteroides fragilis CAG:558	0.389706	2.41036e-05	0.0273609	BMI, Age, gender, usual stool type
Diseases	Hypertensive heart disease (I11)	k__Bacteria;p__Firmicutes;c__Clostridia;o__Clostridiales;f__Ruminococcaceae;g__Ruminococcus;s__Ruminococcus sp. CAG:60	0.23879	2.49444e-05	0.0282628	BMI, Age, gender, usual stool type
Diseases	Hypertensive heart disease (I11)	k__Bacteria;p__Bacteroidetes;c__Bacteroidia;o__Bacteroidales;f__Rikenellaceae;g__Alistipes;s__Alistipes finegoldii CAG:68	0.327869	2.4922e-05	0.0282744	BMI, Age, gender, usual stool type
Diseases	Hypertensive heart disease (I11)	k__Bacteria;p__Firmicutes;c__Clostridia;o__Clostridiales;f__Clostridiaceae;g__Clostridium;s__Clostridium sp. KLE 1755	0.210453	2.54739e-05	0.028801	BMI, Age, gender, usual stool type
Diseases	Hypertensive heart disease (I11)	k__Bacteria;p__Proteobacteria;c__Gammaproteobacteria;o__Enterobacterales;f__Enterobacteriaceae;g__Escherichia;s__Escherichia coli	0.495304	2.59117e-05	0.0293641	BMI, Age, gender, usual stool type
Diseases	Hypertensive heart disease (I11)	k__Bacteria;p__Proteobacteria;c__Alphaproteobacteria;o__Rhizobiales;f__Rhizobiaceae;g__Rhizobium;s__Rhizobium etli	0.184302	2.604e-05	0.0294696	BMI, Age, gender, usual stool type
Diseases	Hypertensive heart disease (I11)	k__Bacteria;p__Firmicutes;c__Clostridia;o__Clostridiales;f__Lachnospiraceae;g__Blautia;s__Blautia sp. CAG:37	0.222911	2.72739e-05	0.0308396	BMI, Age, gender, usual stool type
Diseases	Hypertensive heart disease (I11)	k__Bacteria;p__Proteobacteria;c__Gammaproteobacteria;o__Enterobacterales;f__Enterobacteriaceae;g__Citrobacter;s__Citrobacter koseri	0.352108	2.73868e-05	0.0309027	BMI, Age, gender, usual stool type
Diseases	Hypertensive heart disease (I11)	k__Bacteria;p__Proteobacteria;c__Gammaproteobacteria;o__Pseudomonadales;f__Pseudomonadaceae;g__Pseudomonas;s__Pseudomonas syringae group genomosp. 3	0.251647	2.86505e-05	0.0323526	BMI, Age, gender, usual stool type
Diseases	Hypertensive heart disease (I11)	k__Bacteria;p__Bacteroidetes;c__Bacteroidia;o__Bacteroidales;f__Bacteroidaceae;g__Bacteroides;s__Bacteroides ovatus CAG:22	0.411173	3.01784e-05	0.0340518	BMI, Age, gender, usual stool type
Diseases	Hypertensive heart disease (I11)	k__Bacteria;p__Bacteroidetes;c__Bacteroidia;o__Bacteroidales;f__Bacteroidaceae;g__Bacteroides;s__Bacteroides dorei CAG:222	0.432395	3.04288e-05	0.0343109	BMI, Age, gender, usual stool type
Diseases	Hypertensive heart disease (I11)	k__Bacteria;p__Proteobacteria;c__Alphaproteobacteria;o__Rhodospirillales;f__Rhodospirillaceae;g__Nitrospirillum;s__Nitrospirillum amazonense	0.225431	3.11693e-05	0.0351081	BMI, Age, gender, usual stool type
Diseases	Hypertensive heart disease (I11)	k__Bacteria;p__Actinobacteria;c__Coriobacteriia;o__Eggerthellales;f__Eggerthellaceae;g__Eggerthella;s__Eggerthella sp. CAG:1427	0.197362	3.20806e-05	0.0361279	BMI, Age, gender, usual stool type
Diseases	Hypertensive heart disease (I11)	k__Bacteria;p__Bacteroidetes;c__Bacteroidia;o__Bacteroidales;f__Bacteroidaceae;g__Bacteroides;s__Bacteroides sp. 3_1_40A	0.50512	3.2277e-05	0.0363488	BMI, Age, gender, usual stool type
Diseases	Hypertensive heart disease (I11)	k__Bacteria;p__Firmicutes;c__Clostridia;o__Clostridiales;f__Ruminococcaceae;g__Ruminococcus;s__Ruminococcus sp. CAG:353	-0.743542	3.54632e-05	0.0397863	BMI, Age, gender, usual stool type
Diseases	Hypertensive heart disease (I11)	k__Bacteria;p__Bacteroidetes;c__Bacteroidia;o__Bacteroidales;f__Bacteroidaceae;g__Bacteroides;s__Bacteroides sp. CAG:633	0.353138	3.96147e-05	0.0443419	BMI, Age, gender, usual stool type
Diseases	Hypertensive heart disease (I11)	k__Bacteria;p__Bacteroidetes;c__Bacteroidia;o__Bacteroidales;f__Bacteroidaceae;g__Bacteroides;s__Bacteroides sp. CAG:702	0.372398	4.08626e-05	0.0456837	BMI, Age, gender, usual stool type
Diseases	Hypertensive heart disease (I11)	k__Bacteria;p__Proteobacteria;c__Gammaproteobacteria;o__Xanthomonadales;f__Xanthomonadaceae;g__Xanthomonas;s__Xanthomonas citri	0.194693	4.20431e-05	0.0469108	BMI, Age, gender, usual stool type
Diseases	Hypertensive heart disease (I11)	k__Bacteria;p__Firmicutes;c__Clostridia;o__Clostridiales;f__Clostridiaceae;g__Clostridium;s__Clostridium sp. CAG:43	0.25465	4.24748e-05	0.0473923	BMI, Age, gender, usual stool type
Diseases	Hypertensive heart disease (I11)	k__Bacteria;p__Bacteroidetes;c__Bacteroidia;o__Bacteroidales;f__Bacteroidaceae;g__Bacteroides;s__Bacteroides ovatus	0.453983	4.26088e-05	0.0475579	BMI, Age, gender, usual stool type
Diseases	Hypertensive heart disease (I11)	k__Bacteria;p__Proteobacteria;c__Betaproteobacteria;o__Burkholderiales;f__Burkholderiaceae;g__Burkholderia;s__Burkholderia pseudomallei	0.206901	4.41302e-05	0.0491803	BMI, Age, gender, usual stool type
Diseases	Hypertensive heart disease (I11)	k__Bacteria;p__Bacteroidetes;c__Bacteroidia;o__Bacteroidales;f__Bacteroidaceae;g__Bacteroides;s__Bacteroides sp. AR29	0.609877	4.43953e-05	0.0494571	BMI, Age, gender, usual stool type
Diseases	Hypertensive heart disease (I11)	k__Bacteria;p__Firmicutes;c__Bacilli;o__Bacillales;f__Paenibacillaceae;g__Paenibacillus;s__Paenibacillus sp. P22	0.151138	4.48246e-05	0.0499131	BMI, Age, gender, usual stool type
Diseases	Hypertensive heart disease (I11)	k__Bacteria;p__Proteobacteria;c__Gammaproteobacteria;o__Enterobacterales;f__Enterobacteriaceae;g__Enterobacter;s__Enterobacter ludwigii	0.394633	5.47601e-08	6.73782e-05	BMI, Age, gender, usual stool type, history of antibiotic usage
Diseases	Hypertensive heart disease (I11)	k__Bacteria;p__Proteobacteria;c__Gammaproteobacteria;o__Pseudomonadales;f__Pseudomonadaceae;g__Pseudomonas;s__Pseudomonas putida	0.302897	5.60249e-08	6.89308e-05	BMI, Age, gender, usual stool type, history of antibiotic usage
Diseases	Hypertensive heart disease (I11)	k__Eukaryota;p__Ascomycota;c__Sordariomycetes;o__Hypocreales;f__Cordycipitaceae;g__Beauveria;s__Beauveria bassiana	0.244215	3.50607e-07	0.000430208	BMI, Age, gender, usual stool type, history of antibiotic usage
Diseases	Hypertensive heart disease (I11)	k__Bacteria;p__Proteobacteria;c__Gammaproteobacteria;o__Oceanospirillales;f__Halomonadaceae;g__Zymobacter;s__Zymobacter palmae	0.333557	3.51932e-07	0.000431915	BMI, Age, gender, usual stool type, history of antibiotic usage
Diseases	Hypertensive heart disease (I11)	k__Bacteria;p__Proteobacteria;c__Gammaproteobacteria;o__Enterobacterales;f__Enterobacteriaceae;g__Shigella;s__Shigella flexneri	0.512507	3.65398e-07	0.000448355	BMI, Age, gender, usual stool type, history of antibiotic usage
Diseases	Hypertensive heart disease (I11)	k__Bacteria;p__Bacteroidetes;c__Cytophagia;o__Cytophagales;f__Flammeovirgaceae;g__Cesiribacter;s__Cesiribacter andamanensis	0.404043	3.84828e-07	0.000472041	BMI, Age, gender, usual stool type, history of antibiotic usage
Diseases	Hypertensive heart disease (I11)	k__Bacteria;p__Proteobacteria;c__Gammaproteobacteria;o__Enterobacterales;f__Enterobacteriaceae;g__Enterobacter;s__Enterobacter cloacae	0.270194	5.18285e-07	0.000634929	BMI, Age, gender, usual stool type, history of antibiotic usage
Diseases	Hypertensive heart disease (I11)	k__Bacteria;p__Proteobacteria;c__Betaproteobacteria;o__Burkholderiales;f__Burkholderiaceae;g__Ralstonia;s__Ralstonia solanacearum	0.264887	8.26521e-07	0.00101078	BMI, Age, gender, usual stool type, history of antibiotic usage
Diseases	Hypertensive heart disease (I11)	k__Bacteria;p__Proteobacteria;c__Gammaproteobacteria;o__Xanthomonadales;f__Xanthomonadaceae;g__Xanthomonas;s__Xanthomonas phaseoli	0.29194	9.0085e-07	0.00110138	BMI, Age, gender, usual stool type, history of antibiotic usage
Diseases	Hypertensive heart disease (I11)	k__Bacteria;p__Proteobacteria;c__Gammaproteobacteria;o__Enterobacterales;f__Enterobacteriaceae;g__Salmonella;s__Salmonella enterica	0.322609	1.19482e-06	0.00145957	BMI, Age, gender, usual stool type, history of antibiotic usage
Diseases	Hypertensive heart disease (I11)	k__Bacteria;p__Proteobacteria;c__Gammaproteobacteria;o__Pseudomonadales;f__Pseudomonadaceae;g__Pseudomonas;s__Pseudomonas amygdali	0.290411	1.34104e-06	0.00163668	BMI, Age, gender, usual stool type, history of antibiotic usage
Diseases	Hypertensive heart disease (I11)	k__Bacteria;p__Cyanobacteria;c__Unclassified;o__Nostocales;f__Tolypothrichaceae;g__Tolypothrix;s__Tolypothrix campylonemoides	0.247582	1.4073e-06	0.00171695	BMI, Age, gender, usual stool type, history of antibiotic usage
Diseases	Hypertensive heart disease (I11)	k__Bacteria;p__Bacteroidetes;c__Bacteroidia;o__Bacteroidales;f__Bacteroidaceae;g__Bacteroides;s__Bacteroides thetaiotaomicron	0.511421	1.43916e-06	0.00175559	BMI, Age, gender, usual stool type, history of antibiotic usage
Diseases	Hypertensive heart disease (I11)	k__Bacteria;p__Bacteroidetes;c__Bacteroidia;o__Bacteroidales;f__Bacteroidaceae;g__Bacteroides;s__Bacteroides intestinalis CAG:564	0.456539	2.4148e-06	0.00293911	BMI, Age, gender, usual stool type, history of antibiotic usage
Diseases	Hypertensive heart disease (I11)	k__Bacteria;p__Proteobacteria;c__Gammaproteobacteria;o__Enterobacterales;f__Enterobacteriaceae;g__Shigella;s__Shigella sonnei	0.4072	2.58619e-06	0.00314654	BMI, Age, gender, usual stool type, history of antibiotic usage
Diseases	Hypertensive heart disease (I11)	k__Bacteria;p__Proteobacteria;c__Betaproteobacteria;o__Burkholderiales;f__Burkholderiaceae;g__Cupriavidus;s__Cupriavidus taiwanensis	0.230067	2.98435e-06	0.00362754	BMI, Age, gender, usual stool type, history of antibiotic usage
Diseases	Hypertensive heart disease (I11)	k__Bacteria;p__Actinobacteria;c__Actinobacteria;o__Micrococcales;f__Micrococcaceae;g__Rothia;s__Rothia mucilaginosa	0.231417	3.82188e-06	0.00463779	BMI, Age, gender, usual stool type, history of antibiotic usage
Diseases	Hypertensive heart disease (I11)	k__Bacteria;p__Bacteroidetes;c__Bacteroidia;o__Bacteroidales;f__Bacteroidaceae;g__Bacteroides;s__Bacteroides thetaiotaomicron CAG:40	0.484407	4.18287e-06	0.00507236	BMI, Age, gender, usual stool type, history of antibiotic usage
Diseases	Hypertensive heart disease (I11)	k__Bacteria;p__Proteobacteria;c__Gammaproteobacteria;o__Enterobacterales;f__Enterobacteriaceae;g__Cronobacter;s__Cronobacter sakazakii	0.256039	4.52256e-06	0.00547994	BMI, Age, gender, usual stool type, history of antibiotic usage
Diseases	Hypertensive heart disease (I11)	k__Eukaryota;p__Streptophyta;c__Unclassified;o__Malpighiales;f__Euphorbiaceae;g__Ricinus;s__Ricinus communis	0.307855	4.83033e-06	0.00583925	BMI, Age, gender, usual stool type, history of antibiotic usage
Diseases	Hypertensive heart disease (I11)	k__Bacteria;p__Proteobacteria;c__Gammaproteobacteria;o__Pseudomonadales;f__Moraxellaceae;g__Acinetobacter;s__Acinetobacter baumannii	0.261436	5.30749e-06	0.00642324	BMI, Age, gender, usual stool type, history of antibiotic usage
Diseases	Hypertensive heart disease (I11)	k__Eukaryota;p__Arthropoda;c__Arachnida;o__Araneae;f__Araneidae;g__Nephila;s__Nephila clavipes	0.21976	6.51334e-06	0.00786257	BMI, Age, gender, usual stool type, history of antibiotic usage
Diseases	Hypertensive heart disease (I11)	k__Bacteria;p__Proteobacteria;c__Gammaproteobacteria;o__Enterobacterales;f__Yersiniaceae;g__Serratia;s__Serratia marcescens	0.226224	6.99312e-06	0.00843828	BMI, Age, gender, usual stool type, history of antibiotic usage
Diseases	Hypertensive heart disease (I11)	k__Bacteria;p__Bacteroidetes;c__Bacteroidia;o__Bacteroidales;f__Bacteroidaceae;g__Bacteroides;s__Bacteroides intestinalis CAG:315	0.458187	7.69953e-06	0.00928681	BMI, Age, gender, usual stool type, history of antibiotic usage
Diseases	Hypertensive heart disease (I11)	k__Bacteria;p__Firmicutes;c__Unclassified;o__Unclassified;f__Unclassified;g__Unclassified;s__Firmicutes bacterium CAG:345	-1.11569	7.91534e-06	0.00947799	BMI, Age, gender, usual stool type, history of antibiotic usage
Diseases	Hypertensive heart disease (I11)	k__Bacteria;p__Bacteroidetes;c__Bacteroidia;o__Bacteroidales;f__Bacteroidaceae;g__Bacteroides;s__Bacteroides fragilis	0.44089	7.92194e-06	0.0095512	BMI, Age, gender, usual stool type, history of antibiotic usage
Diseases	Hypertensive heart disease (I11)	k__Bacteria;p__Bacteroidetes;c__Bacteroidia;o__Bacteroidales;f__Rikenellaceae;g__Alistipes;s__Alistipes sp. CAG:157	0.36802	8.19426e-06	0.00987309	BMI, Age, gender, usual stool type, history of antibiotic usage
Diseases	Hypertensive heart disease (I11)	k__Bacteria;p__Bacteroidetes;c__Bacteroidia;o__Bacteroidales;f__Unclassified;g__Unclassified;s__Bacteroidales bacterium Barb6	0.369917	9.91225e-06	0.0119061	BMI, Age, gender, usual stool type, history of antibiotic usage
Diseases	Hypertensive heart disease (I11)	k__Bacteria;p__Firmicutes;c__Bacilli;o__Lactobacillales;f__Streptococcaceae;g__Streptococcus;s__Streptococcus pneumoniae	0.188638	9.96462e-06	0.0119619	BMI, Age, gender, usual stool type, history of antibiotic usage
Diseases	Hypertensive heart disease (I11)	k__Bacteria;p__Bacteroidetes;c__Bacteroidia;o__Bacteroidales;f__Bacteroidaceae;g__Bacteroides;s__Bacteroides sp. CAG:189	0.431166	1.12557e-05	0.0134797	BMI, Age, gender, usual stool type, history of antibiotic usage
Diseases	Hypertensive heart disease (I11)	k__Bacteria;p__Proteobacteria;c__Betaproteobacteria;o__Neisseriales;f__Neisseriaceae;g__Neisseria;s__Neisseria meningitidis	0.225578	1.15244e-05	0.0137883	BMI, Age, gender, usual stool type, history of antibiotic usage
Diseases	Hypertensive heart disease (I11)	k__Bacteria;p__Tenericutes;c__Mollicutes;o__Mycoplasmatales;f__Mycoplasmataceae;g__Mycoplasma;s__Mycoplasma sp. CAG:956	-1.04926	1.2394e-05	0.0145772	BMI, Age, gender, usual stool type, history of antibiotic usage
Diseases	Hypertensive heart disease (I11)	k__Bacteria;p__Unclassified;c__Unclassified;o__Unclassified;f__Unclassified;g__Unclassified;s__uncultured bacterium MedeBAC46A06	0.519046	1.27126e-05	0.0151636	BMI, Age, gender, usual stool type, history of antibiotic usage
Diseases	Hypertensive heart disease (I11)	k__Bacteria;p__Proteobacteria;c__Betaproteobacteria;o__Burkholderiales;f__Alcaligenaceae;g__Achromobacter;s__Achromobacter xylosoxidans	0.262622	1.2989e-05	0.0154929	BMI, Age, gender, usual stool type, history of antibiotic usage
Diseases	Hypertensive heart disease (I11)	k__Bacteria;p__Bacteroidetes;c__Bacteroidia;o__Bacteroidales;f__Unclassified;g__Unclassified;s__Bacteroidales bacterium Barb7	0.348435	1.3264e-05	0.0158356	BMI, Age, gender, usual stool type, history of antibiotic usage
Diseases	Hypertensive heart disease (I11)	k__Bacteria;p__Bacteroidetes;c__Bacteroidia;o__Bacteroidales;f__Bacteroidaceae;g__Bacteroides;s__Bacteroides nordii	0.395571	1.34268e-05	0.016018	BMI, Age, gender, usual stool type, history of antibiotic usage
Diseases	Hypertensive heart disease (I11)	k__Bacteria;p__Proteobacteria;c__Gammaproteobacteria;o__Enterobacterales;f__Enterobacteriaceae;g__Cronobacter;s__Cronobacter universalis	0.339104	1.34861e-05	0.0160574	BMI, Age, gender, usual stool type, history of antibiotic usage
Diseases	Hypertensive heart disease (I11)	k__Bacteria;p__Proteobacteria;c__Gammaproteobacteria;o__Pseudomonadales;f__Pseudomonadaceae;g__Pseudomonas;s__Pseudomonas aeruginosa	0.192587	1.35579e-05	0.0161714	BMI, Age, gender, usual stool type, history of antibiotic usage
Diseases	Hypertensive heart disease (I11)	k__Bacteria;p__Bacteroidetes;c__Bacteroidia;o__Bacteroidales;f__Bacteroidaceae;g__Bacteroides;s__Bacteroides sp. D1	0.507562	1.37078e-05	0.0163135	BMI, Age, gender, usual stool type, history of antibiotic usage
Diseases	Hypertensive heart disease (I11)	k__Bacteria;p__Bacteroidetes;c__Bacteroidia;o__Bacteroidales;f__Porphyromonadaceae;g__Porphyromonas;s__Porphyromonas crevioricanis	0.424245	1.39435e-05	0.0166027	BMI, Age, gender, usual stool type, history of antibiotic usage
Diseases	Hypertensive heart disease (I11)	k__Bacteria;p__Bacteroidetes;c__Bacteroidia;o__Bacteroidales;f__Bacteroidaceae;g__Bacteroides;s__Bacteroides sp. AM54-2NS	0.584198	1.41537e-05	0.0168167	BMI, Age, gender, usual stool type, history of antibiotic usage
Diseases	Hypertensive heart disease (I11)	k__Bacteria;p__Proteobacteria;c__Alphaproteobacteria;o__Rhizobiales;f__Rhizobiaceae;g__Rhizobium;s__Rhizobium freirei	0.236004	1.43071e-05	0.0170334	BMI, Age, gender, usual stool type, history of antibiotic usage
Diseases	Hypertensive heart disease (I11)	k__Bacteria;p__Proteobacteria;c__Gammaproteobacteria;o__Pseudomonadales;f__Pseudomonadaceae;g__Pseudomonas;s__Pseudomonas syringae	0.197575	1.55914e-05	0.0185105	BMI, Age, gender, usual stool type, history of antibiotic usage
Diseases	Hypertensive heart disease (I11)	k__Bacteria;p__Proteobacteria;c__Betaproteobacteria;o__Burkholderiales;f__Oxalobacteraceae;g__Unclassified;s__Oxalobacteraceae bacterium IMCC9480	0.35205	1.59986e-05	0.0189675	BMI, Age, gender, usual stool type, history of antibiotic usage
Diseases	Hypertensive heart disease (I11)	k__Bacteria;p__Bacteroidetes;c__Bacteroidia;o__Bacteroidales;f__Unclassified;g__Unclassified;s__Bacteroidales bacterium Barb4	0.345674	1.60942e-05	0.0191083	BMI, Age, gender, usual stool type, history of antibiotic usage
Diseases	Hypertensive heart disease (I11)	k__Bacteria;p__Actinobacteria;c__Actinobacteria;o__Corynebacteriales;f__Mycobacteriaceae;g__Mycobacterium;s__Mycobacterium tuberculosis	0.186792	1.62037e-05	0.0192169	BMI, Age, gender, usual stool type, history of antibiotic usage
Diseases	Hypertensive heart disease (I11)	k__Bacteria;p__Bacteroidetes;c__Bacteroidia;o__Bacteroidales;f__Bacteroidaceae;g__Bacteroides;s__Bacteroides caccae CAG:21	0.392568	1.64589e-05	0.0195279	BMI, Age, gender, usual stool type, history of antibiotic usage
Diseases	Hypertensive heart disease (I11)	k__Bacteria;p__Proteobacteria;c__Gammaproteobacteria;o__Vibrionales;f__Vibrionaceae;g__Vibrio;s__Vibrio cholerae	0.271683	1.72363e-05	0.0204053	BMI, Age, gender, usual stool type, history of antibiotic usage
Diseases	Hypertensive heart disease (I11)	k__Bacteria;p__Bacteroidetes;c__Bacteroidia;o__Bacteroidales;f__Prevotellaceae;g__Prevotella;s__Prevotella sp. MSX73	0.401136	1.76192e-05	0.0208416	BMI, Age, gender, usual stool type, history of antibiotic usage
Diseases	Hypertensive heart disease (I11)	k__Bacteria;p__Bacteroidetes;c__Bacteroidia;o__Bacteroidales;f__Bacteroidaceae;g__Bacteroides;s__Bacteroides uniformis CAG:3	0.450984	1.77375e-05	0.0209983	BMI, Age, gender, usual stool type, history of antibiotic usage
Diseases	Hypertensive heart disease (I11)	k__Bacteria;p__Bacteroidetes;c__Bacteroidia;o__Bacteroidales;f__Tannerellaceae;g__Parabacteroides;s__Parabacteroides johnsonii CAG:246	0.357185	1.81365e-05	0.0214521	BMI, Age, gender, usual stool type, history of antibiotic usage
Diseases	Hypertensive heart disease (I11)	k__Bacteria;p__Bacteroidetes;c__Bacteroidia;o__Bacteroidales;f__Tannerellaceae;g__Parabacteroides;s__Parabacteroides merdae CAG:48	0.355305	1.97309e-05	0.0232717	BMI, Age, gender, usual stool type, history of antibiotic usage
Diseases	Hypertensive heart disease (I11)	k__Bacteria;p__Bacteroidetes;c__Bacteroidia;o__Bacteroidales;f__Bacteroidaceae;g__Bacteroides;s__Bacteroides clarus CAG:160	0.396183	1.9943e-05	0.0235139	BMI, Age, gender, usual stool type, history of antibiotic usage
Diseases	Hypertensive heart disease (I11)	k__Bacteria;p__Bacteroidetes;c__Bacteroidia;o__Bacteroidales;f__Bacteroidaceae;g__Bacteroides;s__Bacteroides stercoris CAG:120	0.405947	2.07586e-05	0.0244434	BMI, Age, gender, usual stool type, history of antibiotic usage
Diseases	Hypertensive heart disease (I11)	k__Bacteria;p__Bacteroidetes;c__Bacteroidia;o__Bacteroidales;f__Bacteroidaceae;g__Bacteroides;s__Bacteroides fluxus	0.400649	2.11204e-05	0.0248596	BMI, Age, gender, usual stool type, history of antibiotic usage
Diseases	Hypertensive heart disease (I11)	k__Bacteria;p__Proteobacteria;c__Gammaproteobacteria;o__Chromatiales;f__Chromatiaceae;g__Thiocapsa;s__Thiocapsa sp. KS1	0.235256	2.38427e-05	0.0279807	BMI, Age, gender, usual stool type, history of antibiotic usage
Diseases	Hypertensive heart disease (I11)	k__Bacteria;p__Bacteroidetes;c__Bacteroidia;o__Bacteroidales;f__Bacteroidaceae;g__Bacteroides;s__Bacteroides finegoldii CAG:203	0.391593	2.3986e-05	0.0281356	BMI, Age, gender, usual stool type, history of antibiotic usage
Diseases	Hypertensive heart disease (I11)	k__Bacteria;p__Firmicutes;c__Unclassified;o__Unclassified;f__Unclassified;g__Unclassified;s__Firmicutes bacterium CAG:176_59_8	-0.668257	2.54091e-05	0.0296745	BMI, Age, gender, usual stool type, history of antibiotic usage
Diseases	Hypertensive heart disease (I11)	k__Bacteria;p__Bacteroidetes;c__Bacteroidia;o__Bacteroidales;f__Unclassified;g__Unclassified;s__Bacteroidales bacterium Barb6XT	0.362891	2.53816e-05	0.0297367	BMI, Age, gender, usual stool type, history of antibiotic usage
Diseases	Hypertensive heart disease (I11)	k__Bacteria;p__Firmicutes;c__Clostridia;o__Clostridiales;f__Lachnospiraceae;g__Lachnoclostridium;s__[Clostridium] clostridioforme	0.256385	2.54791e-05	0.0298505	BMI, Age, gender, usual stool type, history of antibiotic usage
Diseases	Hypertensive heart disease (I11)	k__Bacteria;p__Bacteroidetes;c__Bacteroidia;o__Bacteroidales;f__Bacteroidaceae;g__Bacteroides;s__Bacteroides eggerthii CAG:109	0.376613	2.60477e-05	0.0304978	BMI, Age, gender, usual stool type, history of antibiotic usage
Diseases	Hypertensive heart disease (I11)	k__Bacteria;p__Proteobacteria;c__Betaproteobacteria;o__Burkholderiales;f__Alcaligenaceae;g__Bordetella;s__Bordetella pertussis	0.226925	2.72852e-05	0.031912	BMI, Age, gender, usual stool type, history of antibiotic usage
Diseases	Hypertensive heart disease (I11)	k__Bacteria;p__Proteobacteria;c__Betaproteobacteria;o__Burkholderiales;f__Comamonadaceae;g__Hydrogenophaga;s__Hydrogenophaga sp. T4	0.238193	2.8086e-05	0.0328342	BMI, Age, gender, usual stool type, history of antibiotic usage
Diseases	Hypertensive heart disease (I11)	k__Bacteria;p__Proteobacteria;c__Gammaproteobacteria;o__Enterobacterales;f__Enterobacteriaceae;g__Klebsiella;s__Klebsiella oxytoca	0.21618	3.03632e-05	0.035432	BMI, Age, gender, usual stool type, history of antibiotic usage
Diseases	Hypertensive heart disease (I11)	k__Bacteria;p__Proteobacteria;c__Gammaproteobacteria;o__Enterobacterales;f__Enterobacteriaceae;g__Cronobacter;s__Cronobacter dublinensis	0.294507	3.06549e-05	0.0357833	BMI, Age, gender, usual stool type, history of antibiotic usage
Diseases	Hypertensive heart disease (I11)	k__Bacteria;p__Bacteroidetes;c__Bacteroidia;o__Bacteroidales;f__Bacteroidaceae;g__Bacteroides;s__Bacteroides sp. AR20	0.623418	3.14725e-05	0.036446	BMI, Age, gender, usual stool type, history of antibiotic usage
Diseases	Hypertensive heart disease (I11)	k__Bacteria;p__Proteobacteria;c__Gammaproteobacteria;o__Enterobacterales;f__Enterobacteriaceae;g__Klebsiella;s__Klebsiella pneumoniae	0.404399	3.81206e-05	0.0443462	BMI, Age, gender, usual stool type, history of antibiotic usage
Diseases	Hypertensive heart disease (I11)	k__Bacteria;p__Actinobacteria;c__Actinobacteria;o__Corynebacteriales;f__Mycobacteriaceae;g__Mycobacteroides;s__Mycobacteroides abscessus	0.18398	3.93916e-05	0.0457648	BMI, Age, gender, usual stool type, history of antibiotic usage
Diseases	Hypertensive heart disease (I11)	k__Bacteria;p__Bacteroidetes;c__Bacteroidia;o__Bacteroidales;f__Bacteroidaceae;g__Bacteroides;s__Bacteroides fragilis CAG:47	0.396966	4.05432e-05	0.0470611	BMI, Age, gender, usual stool type, history of antibiotic usage
Diseases	Hypertensive heart disease (I11)	k__Bacteria;p__Unclassified;c__Unclassified;o__Unclassified;f__Unclassified;g__Unclassified;s__uncultured bacterium	0.269351	4.14056e-05	0.0480517	BMI, Age, gender, usual stool type, history of antibiotic usage
Diseases	Hypertensive heart disease (I11)	k__Bacteria;p__Bacteroidetes;c__Bacteroidia;o__Bacteroidales;f__Bacteroidaceae;g__Bacteroides;s__Bacteroides xylanisolvens	0.33743	4.23717e-05	0.0491417	BMI, Age, gender, usual stool type, history of antibiotic usage
Diseases	Irritable bowel syndrome (K58)	k__Bacteria;p__Proteobacteria;c__Betaproteobacteria;o__Burkholderiales;f__Burkholderiaceae;g__Ralstonia;s__Ralstonia solanacearum	0.327562	2.78747e-06	0.00343057	BMI, Age, gender, usual stool type
Diseases	Irritable bowel syndrome (K58)	k__Bacteria;p__Actinobacteria;c__Coriobacteriia;o__Eggerthellales;f__Eggerthellaceae;g__Eggerthella;s__Eggerthella sp. CAG:1427	0.275381	7.52415e-06	0.00923874	BMI, Age, gender, usual stool type
Diseases	Irritable bowel syndrome (K58)	k__Bacteria;p__Firmicutes;c__Clostridia;o__Clostridiales;f__Lachnospiraceae;g__Lachnoclostridium;s__[Clostridium] bolteae	0.317529	8.0769e-06	0.00991199	BMI, Age, gender, usual stool type
Diseases	Irritable bowel syndrome (K58)	k__Bacteria;p__Bacteroidetes;c__Bacteroidia;o__Bacteroidales;f__Bacteroidaceae;g__Bacteroides;s__Bacteroides sp. AM54-2NS	0.776348	9.45861e-06	0.0115979	BMI, Age, gender, usual stool type
Diseases	Irritable bowel syndrome (K58)	k__Eukaryota;p__Streptophyta;c__Liliopsida;o__Poales;f__Poaceae;g__Zea;s__Zea mays	0.332915	1.09899e-05	0.0134641	BMI, Age, gender, usual stool type
Diseases	Irritable bowel syndrome (K58)	k__Bacteria;p__Proteobacteria;c__Betaproteobacteria;o__Burkholderiales;f__Burkholderiaceae;g__Burkholderia;s__Burkholderia cenocepacia	0.348029	1.17853e-05	0.0144325	BMI, Age, gender, usual stool type
Diseases	Irritable bowel syndrome (K58)	k__Bacteria;p__Firmicutes;c__Clostridia;o__Clostridiales;f__Clostridiaceae;g__Clostridium;s__Clostridium sp. KLE 1755	0.28366	1.18183e-05	0.0144747	BMI, Age, gender, usual stool type
Diseases	Irritable bowel syndrome (K58)	k__Bacteria;p__Firmicutes;c__Clostridia;o__Clostridiales;f__Clostridiaceae;g__Clostridium;s__Clostridium sp. CAG:568	-1.53467	1.55728e-05	0.0190014	BMI, Age, gender, usual stool type
Diseases	Irritable bowel syndrome (K58)	k__Bacteria;p__Firmicutes;c__Erysipelotrichia;o__Erysipelotrichales;f__Erysipelotrichaceae;g__Coprobacillus;s__Coprobacillus sp. CAG:826	-1.35532	2.10288e-05	0.0255704	BMI, Age, gender, usual stool type
Diseases	Irritable bowel syndrome (K58)	k__Bacteria;p__Bacteroidetes;c__Bacteroidia;o__Bacteroidales;f__Bacteroidaceae;g__Bacteroides;s__Bacteroides xylanisolvens	0.457581	2.17572e-05	0.0265656	BMI, Age, gender, usual stool type
Diseases	Irritable bowel syndrome (K58)	k__Bacteria;p__Bacteroidetes;c__Bacteroidia;o__Bacteroidales;f__Bacteroidaceae;g__Bacteroides;s__Bacteroides sp. D22	0.691706	2.29465e-05	0.027996	BMI, Age, gender, usual stool type
Diseases	Irritable bowel syndrome (K58)	k__Bacteria;p__Bacteroidetes;c__Bacteroidia;o__Bacteroidales;f__Bacteroidaceae;g__Bacteroides;s__Bacteroides sp. 3_1_13	0.728934	2.4512e-05	0.0298858	BMI, Age, gender, usual stool type
Diseases	Irritable bowel syndrome (K58)	k__Bacteria;p__Proteobacteria;c__Gammaproteobacteria;o__Enterobacterales;f__Enterobacteriaceae;g__Cronobacter;s__Cronobacter universalis	0.427665	2.71079e-05	0.0330202	BMI, Age, gender, usual stool type
Diseases	Irritable bowel syndrome (K58)	k__Bacteria;p__Firmicutes;c__Clostridia;o__Clostridiales;f__Lachnospiraceae;g__Lachnoclostridium;s__[Clostridium] clostridioforme	0.332121	3.00772e-05	0.0366115	BMI, Age, gender, usual stool type
Diseases	Irritable bowel syndrome (K58)	k__Bacteria;p__Lentisphaerae;c__Lentisphaeria;o__Victivallales;f__Unclassified;g__Unclassified;s__Victivallales bacterium CCUG 44730	-1.15765	3.81615e-05	0.0463344	BMI, Age, gender, usual stool type
Diseases	Irritable bowel syndrome (K58)	k__Bacteria;p__Firmicutes;c__Clostridia;o__Clostridiales;f__Ruminococcaceae;g__Ruminococcus;s__Ruminococcus sp. CAG:379	0.251625	3.82147e-05	0.046411	BMI, Age, gender, usual stool type
Diseases	Irritable bowel syndrome (K58)	k__Bacteria;p__Proteobacteria;c__Betaproteobacteria;o__Burkholderiales;f__Burkholderiaceae;g__Ralstonia;s__Ralstonia solanacearum	0.294756	2.52348e-05	0.0310587	BMI, Age, gender, usual stool type, history of antibiotic usage
Diseases	Major depressive disorder, recurrent (F33)	k__Bacteria;p__Bacteroidetes;c__Bacteroidia;o__Bacteroidales;f__Bacteroidaceae;g__Bacteroides;s__Bacteroides cellulosilyticus	0.642266	5.43472e-06	0.00669014	BMI, Age, gender, usual stool type
Diseases	Major depressive disorder, recurrent (F33)	k__Bacteria;p__Bacteroidetes;c__Bacteroidia;o__Bacteroidales;f__Bacteroidaceae;g__Bacteroides;s__Bacteroides cellulosilyticus	0.586278	2.84738e-05	0.0350513	BMI, Age, gender, usual stool type, history of antibiotic usage
Diseases	Malignant neoplasm of colon (C18)	k__Bacteria;p__Firmicutes;c__Clostridia;o__Clostridiales;f__Clostridiaceae;g__Clostridium;s__Clostridium sp. AM34-11AC	1.32939	5.0523e-07	0.000621917	BMI, Age, gender, usual stool type
Diseases	Malignant neoplasm of colon (C18)	k__Bacteria;p__Proteobacteria;c__Betaproteobacteria;o__Unclassified;f__Unclassified;g__Candidatus Accumulibacter;s__Candidatus Accumulibacter sp. BA-91	0.814938	4.22415e-06	0.00519497	BMI, Age, gender, usual stool type
Diseases	Malignant neoplasm of colon (C18)	k__Bacteria;p__Proteobacteria;c__Gammaproteobacteria;o__Pseudomonadales;f__Moraxellaceae;g__Acinetobacter;s__Acinetobacter baumannii	0.848545	1.01545e-05	0.0124766	BMI, Age, gender, usual stool type
Diseases	Malignant neoplasm of colon (C18)	k__Eukaryota;p__Arthropoda;c__Arachnida;o__Araneae;f__Araneidae;g__Nephila;s__Nephila clavipes	0.696817	1.77368e-05	0.0217693	BMI, Age, gender, usual stool type
Diseases	Malignant neoplasm of colon (C18)	k__Bacteria;p__Proteobacteria;c__Deltaproteobacteria;o__Myxococcales;f__Archangiaceae;g__Stigmatella;s__Stigmatella aurantiaca	0.638902	2.35551e-05	0.0288925	BMI, Age, gender, usual stool type
Diseases	Malignant neoplasm of colon (C18)	k__Bacteria;p__Firmicutes;c__Clostridia;o__Clostridiales;f__Clostridiaceae;g__Clostridium;s__Clostridium sp. AM34-11AC	1.31303	6.85243e-07	0.000843505	BMI, Age, gender, usual stool type, history of antibiotic usage
Diseases	Malignant neoplasm of colon (C18)	k__Bacteria;p__Proteobacteria;c__Betaproteobacteria;o__Unclassified;f__Unclassified;g__Candidatus Accumulibacter;s__Candidatus Accumulibacter sp. BA-91	0.798539	6.26847e-06	0.00770911	BMI, Age, gender, usual stool type, history of antibiotic usage
Diseases	Malignant neoplasm of colon (C18)	k__Bacteria;p__Proteobacteria;c__Gammaproteobacteria;o__Pseudomonadales;f__Moraxellaceae;g__Acinetobacter;s__Acinetobacter baumannii	0.813735	1.91197e-05	0.0234898	BMI, Age, gender, usual stool type, history of antibiotic usage
Diseases	Malignant neoplasm of colon (C18)	k__Eukaryota;p__Arthropoda;c__Arachnida;o__Araneae;f__Araneidae;g__Nephila;s__Nephila clavipes	0.67603	2.87852e-05	0.0353293	BMI, Age, gender, usual stool type, history of antibiotic usage
Diseases	Other anxiety disorders (F41)	k__Bacteria;p__Bacteroidetes;c__Bacteroidia;o__Bacteroidales;f__Bacteroidaceae;g__Bacteroides;s__Bacteroides thetaiotaomicron	0.477202	6.45914e-07	0.000795039	BMI, Age, gender, usual stool type
Diseases	Other anxiety disorders (F41)	k__Bacteria;p__Bacteroidetes;c__Bacteroidia;o__Bacteroidales;f__Bacteroidaceae;g__Bacteroides;s__Bacteroides sp. AF37-16AC	0.693897	1.03757e-06	0.00127584	BMI, Age, gender, usual stool type
Diseases	Other anxiety disorders (F41)	k__Bacteria;p__Bacteroidetes;c__Bacteroidia;o__Bacteroidales;f__Tannerellaceae;g__Parabacteroides;s__Parabacteroides sp. D25	0.558821	1.65348e-06	0.00203122	BMI, Age, gender, usual stool type
Diseases	Other anxiety disorders (F41)	k__Bacteria;p__Bacteroidetes;c__Bacteroidia;o__Bacteroidales;f__Bacteroidaceae;g__Bacteroides;s__Bacteroides dorei	0.49489	2.36838e-06	0.00290686	BMI, Age, gender, usual stool type
Diseases	Other anxiety disorders (F41)	k__Bacteria;p__Firmicutes;c__Clostridia;o__Clostridiales;f__Lachnospiraceae;g__Blautia;s__Blautia sp. CAG:237	0.336714	2.53767e-06	0.00311062	BMI, Age, gender, usual stool type
Diseases	Other anxiety disorders (F41)	k__Bacteria;p__Bacteroidetes;c__Bacteroidia;o__Bacteroidales;f__Bacteroidaceae;g__Bacteroides;s__Bacteroides sp. 3_1_40A	0.509213	2.69944e-06	0.00330891	BMI, Age, gender, usual stool type
Diseases	Other anxiety disorders (F41)	k__Bacteria;p__Firmicutes;c__Clostridia;o__Clostridiales;f__Ruminococcaceae;g__Ruminococcus;s__Ruminococcus sp. CAG:177	-0.748811	3.03942e-06	0.00372076	BMI, Age, gender, usual stool type
Diseases	Other anxiety disorders (F41)	k__Bacteria;p__Bacteroidetes;c__Bacteroidia;o__Bacteroidales;f__Bacteroidaceae;g__Bacteroides;s__Bacteroides sp. 1_1_14	0.533484	3.14146e-06	0.00384402	BMI, Age, gender, usual stool type
Diseases	Other anxiety disorders (F41)	k__Bacteria;p__Bacteroidetes;c__Bacteroidia;o__Bacteroidales;f__Bacteroidaceae;g__Bacteroides;s__Bacteroides sp. 4_3_47FAA	0.52716	3.2807e-06	0.00401295	BMI, Age, gender, usual stool type
Diseases	Other anxiety disorders (F41)	k__Bacteria;p__Bacteroidetes;c__Bacteroidia;o__Bacteroidales;f__Bacteroidaceae;g__Bacteroides;s__Bacteroides uniformis	0.473141	3.45095e-06	0.00421885	BMI, Age, gender, usual stool type
Diseases	Other anxiety disorders (F41)	k__Bacteria;p__Bacteroidetes;c__Bacteroidia;o__Bacteroidales;f__Bacteroidaceae;g__Bacteroides;s__Bacteroides sp. 4_1_36	0.536294	4.66446e-06	0.00569184	BMI, Age, gender, usual stool type
Diseases	Other anxiety disorders (F41)	k__Bacteria;p__Bacteroidetes;c__Bacteroidia;o__Bacteroidales;f__Bacteroidaceae;g__Bacteroides;s__Bacteroides nordii	0.373542	5.06798e-06	0.00618082	BMI, Age, gender, usual stool type
Diseases	Other anxiety disorders (F41)	k__Bacteria;p__Bacteroidetes;c__Bacteroidia;o__Bacteroidales;f__Bacteroidaceae;g__Bacteroides;s__Bacteroides thetaiotaomicron CAG:40	0.428514	6.56155e-06	0.00798849	BMI, Age, gender, usual stool type
Diseases	Other anxiety disorders (F41)	k__Bacteria;p__Bacteroidetes;c__Bacteroidia;o__Bacteroidales;f__Bacteroidaceae;g__Bacteroides;s__Bacteroides sp. D20	0.542333	7.59268e-06	0.00923	BMI, Age, gender, usual stool type
Diseases	Other anxiety disorders (F41)	k__Bacteria;p__Bacteroidetes;c__Bacteroidia;o__Bacteroidales;f__Bacteroidaceae;g__Bacteroides;s__Bacteroides sp. D22	0.503576	7.74856e-06	0.00941679	BMI, Age, gender, usual stool type
Diseases	Other anxiety disorders (F41)	k__Bacteria;p__Bacteroidetes;c__Bacteroidia;o__Bacteroidales;f__Bacteroidaceae;g__Bacteroides;s__Bacteroides intestinalis CAG:315	0.413832	7.8608e-06	0.00955153	BMI, Age, gender, usual stool type
Diseases	Other anxiety disorders (F41)	k__Bacteria;p__Firmicutes;c__Clostridia;o__Clostridiales;f__Unclassified;g__Unclassified;s__Clostridiales bacterium Marseille-P2846	-0.399611	8.51176e-06	0.0103292	BMI, Age, gender, usual stool type
Diseases	Other anxiety disorders (F41)	k__Bacteria;p__Bacteroidetes;c__Bacteroidia;o__Bacteroidales;f__Bacteroidaceae;g__Bacteroides;s__Bacteroides sp. AR29	0.592751	8.83836e-06	0.0107296	BMI, Age, gender, usual stool type
Diseases	Other anxiety disorders (F41)	k__Bacteria;p__Bacteroidetes;c__Bacteroidia;o__Bacteroidales;f__Bacteroidaceae;g__Bacteroides;s__Bacteroides finegoldii	0.473201	1.38917e-05	0.0168145	BMI, Age, gender, usual stool type
Diseases	Other anxiety disorders (F41)	k__Bacteria;p__Bacteroidetes;c__Bacteroidia;o__Bacteroidales;f__Bacteroidaceae;g__Bacteroides;s__Bacteroides ovatus	0.429648	1.45264e-05	0.0175705	BMI, Age, gender, usual stool type
Diseases	Other anxiety disorders (F41)	k__Bacteria;p__Bacteroidetes;c__Bacteroidia;o__Bacteroidales;f__Bacteroidaceae;g__Bacteroides;s__Bacteroides sp. AF25-17LB	0.582652	1.66771e-05	0.0201124	BMI, Age, gender, usual stool type
Diseases	Other anxiety disorders (F41)	k__Bacteria;p__Bacteroidetes;c__Bacteroidia;o__Bacteroidales;f__Bacteroidaceae;g__Bacteroides;s__Bacteroides fragilis	0.385166	1.79942e-05	0.0217029	BMI, Age, gender, usual stool type
Diseases	Other anxiety disorders (F41)	k__Bacteria;p__Bacteroidetes;c__Bacteroidia;o__Bacteroidales;f__Bacteroidaceae;g__Bacteroides;s__Bacteroides sp. 2_2_4	0.453419	1.82455e-05	0.0219967	BMI, Age, gender, usual stool type
Diseases	Other anxiety disorders (F41)	k__Bacteria;p__Firmicutes;c__Clostridia;o__Clostridiales;f__Eubacteriaceae;g__Eubacterium;s__Eubacterium sp. CAG:841	-0.604655	1.93534e-05	0.0232479	BMI, Age, gender, usual stool type
Diseases	Other anxiety disorders (F41)	k__Bacteria;p__Bacteroidetes;c__Bacteroidia;o__Bacteroidales;f__Bacteroidaceae;g__Bacteroides;s__Bacteroides clarus CAG:160	0.357317	2.05364e-05	0.0247043	BMI, Age, gender, usual stool type
Diseases	Other anxiety disorders (F41)	k__Bacteria;p__Bacteroidetes;c__Bacteroidia;o__Bacteroidales;f__Bacteroidaceae;g__Bacteroides;s__Bacteroides uniformis CAG:3	0.403364	2.1351e-05	0.0256653	BMI, Age, gender, usual stool type
Diseases	Other anxiety disorders (F41)	k__Bacteria;p__Cyanobacteria;c__Unclassified;o__Nostocales;f__Hapalosiphonaceae;g__Fischerella;s__Fischerella thermalis	0.56936	2.19078e-05	0.0262663	BMI, Age, gender, usual stool type
Diseases	Other anxiety disorders (F41)	k__Bacteria;p__Firmicutes;c__Clostridia;o__Clostridiales;f__Eubacteriaceae;g__Eubacterium;s__Eubacterium sp. AM28-29	-0.807733	2.28067e-05	0.0271842	BMI, Age, gender, usual stool type
Diseases	Other anxiety disorders (F41)	k__Bacteria;p__Firmicutes;c__Clostridia;o__Clostridiales;f__Clostridiaceae;g__Clostridium;s__Clostridium sp. CAG:226	-0.456126	2.40651e-05	0.0288252	BMI, Age, gender, usual stool type
Diseases	Other anxiety disorders (F41)	k__Bacteria;p__Bacteroidetes;c__Bacteroidia;o__Bacteroidales;f__Bacteroidaceae;g__Bacteroides;s__Bacteroides cellulosilyticus CAG:158	0.35764	2.44957e-05	0.0293631	BMI, Age, gender, usual stool type
Diseases	Other anxiety disorders (F41)	k__Bacteria;p__Unclassified;c__Unclassified;o__Unclassified;f__Unclassified;g__Unclassified;s__uncultured bacterium MedeBAC46A06	0.452745	2.58378e-05	0.0309119	BMI, Age, gender, usual stool type
Diseases	Other anxiety disorders (F41)	k__Bacteria;p__Firmicutes;c__Clostridia;o__Clostridiales;f__Ruminococcaceae;g__Ruminococcus;s__Ruminococcus sp. CAG:60	0.212593	2.66198e-05	0.0318248	BMI, Age, gender, usual stool type
Diseases	Other anxiety disorders (F41)	k__Bacteria;p__Firmicutes;c__Clostridia;o__Clostridiales;f__Eubacteriaceae;g__Eubacterium;s__Eubacterium sp. AF22-8LB	-0.864393	2.75817e-05	0.0322898	BMI, Age, gender, usual stool type
Diseases	Other anxiety disorders (F41)	k__Bacteria;p__Bacteroidetes;c__Bacteroidia;o__Bacteroidales;f__Bacteroidaceae;g__Bacteroides;s__Bacteroides fluxus	0.356743	2.72925e-05	0.0326346	BMI, Age, gender, usual stool type
Diseases	Other anxiety disorders (F41)	k__Bacteria;p__Bacteroidetes;c__Bacteroidia;o__Bacteroidales;f__Bacteroidaceae;g__Bacteroides;s__Bacteroides sartorii	0.423953	2.74874e-05	0.0328649	BMI, Age, gender, usual stool type
Diseases	Other anxiety disorders (F41)	k__Bacteria;p__Bacteroidetes;c__Bacteroidia;o__Bacteroidales;f__Bacteroidaceae;g__Bacteroides;s__Bacteroides sp. AF34-31BH	0.56242	2.75636e-05	0.0328944	BMI, Age, gender, usual stool type
Diseases	Other anxiety disorders (F41)	k__Bacteria;p__Cyanobacteria;c__Unclassified;o__Oscillatoriales;f__Microcoleaceae;g__Trichodesmium;s__Trichodesmium erythraeum	0.307728	2.99449e-05	0.0356754	BMI, Age, gender, usual stool type
Diseases	Other anxiety disorders (F41)	k__Bacteria;p__Bacteroidetes;c__Bacteroidia;o__Bacteroidales;f__Tannerellaceae;g__Tannerella;s__Tannerella sp. 6_1_58FAA_CT1	0.344675	3.02338e-05	0.0360609	BMI, Age, gender, usual stool type
Diseases	Other anxiety disorders (F41)	k__Bacteria;p__Bacteroidetes;c__Bacteroidia;o__Bacteroidales;f__Bacteroidaceae;g__Bacteroides;s__Bacteroides dorei CAG:222	0.38637	3.0413e-05	0.0362667	BMI, Age, gender, usual stool type
Diseases	Other anxiety disorders (F41)	k__Bacteria;p__Bacteroidetes;c__Bacteroidia;o__Bacteroidales;f__Bacteroidaceae;g__Bacteroides;s__Bacteroides sp. 3_1_33FAA	0.397019	3.1059e-05	0.0370148	BMI, Age, gender, usual stool type
Diseases	Other anxiety disorders (F41)	k__Bacteria;p__Bacteroidetes;c__Bacteroidia;o__Bacteroidales;f__Bacteroidaceae;g__Bacteroides;s__Bacteroides sp. D1	0.436759	3.39493e-05	0.0403146	BMI, Age, gender, usual stool type
Diseases	Other anxiety disorders (F41)	k__Bacteria;p__Bacteroidetes;c__Bacteroidia;o__Bacteroidales;f__Bacteroidaceae;g__Bacteroides;s__Bacteroides stercoris CAG:120	0.355881	3.53875e-05	0.0420377	BMI, Age, gender, usual stool type
Diseases	Other anxiety disorders (F41)	k__Bacteria;p__Bacteroidetes;c__Bacteroidia;o__Bacteroidales;f__Bacteroidaceae;g__Bacteroides;s__Bacteroides oleiciplenus	0.420254	3.63776e-05	0.0431672	BMI, Age, gender, usual stool type
Diseases	Other anxiety disorders (F41)	k__Bacteria;p__Bacteroidetes;c__Bacteroidia;o__Bacteroidales;f__Bacteroidaceae;g__Bacteroides;s__Bacteroides finegoldii CAG:203	0.343657	3.75481e-05	0.0445218	BMI, Age, gender, usual stool type
Diseases	Other anxiety disorders (F41)	k__Bacteria;p__Bacteroidetes;c__Bacteroidia;o__Bacteroidales;f__Bacteroidaceae;g__Bacteroides;s__Bacteroides vulgatus	0.427702	3.76489e-05	0.0446356	BMI, Age, gender, usual stool type
Diseases	Other anxiety disorders (F41)	k__Bacteria;p__Bacteroidetes;c__Bacteroidia;o__Bacteroidales;f__Tannerellaceae;g__Parabacteroides;s__Parabacteroides sp. CAG:2	0.37456	3.90099e-05	0.0462034	BMI, Age, gender, usual stool type
Diseases	Other anxiety disorders (F41)	k__Bacteria;p__Actinobacteria;c__Coriobacteriia;o__Eggerthellales;f__Eggerthellaceae;g__Eggerthella;s__Eggerthella sp. 51_9	-0.708597	4.14893e-05	0.0483072	BMI, Age, gender, usual stool type
Diseases	Other anxiety disorders (F41)	k__Bacteria;p__Firmicutes;c__Unclassified;o__Unclassified;f__Unclassified;g__Unclassified;s__Firmicutes bacterium CAG:176_59_8	-0.587144	4.25221e-05	0.0499157	BMI, Age, gender, usual stool type
Diseases	Other anxiety disorders (F41)	k__Bacteria;p__Firmicutes;c__Clostridia;o__Clostridiales;f__Ruminococcaceae;g__Ruminococcus;s__Ruminococcus sp. CAG:177	-0.708118	1.17403e-05	0.0144516	BMI, Age, gender, usual stool type, history of antibiotic usage
Diseases	Other anxiety disorders (F41)	k__Bacteria;p__Bacteroidetes;c__Bacteroidia;o__Bacteroidales;f__Bacteroidaceae;g__Bacteroides;s__Bacteroides thetaiotaomicron	0.394732	3.58207e-05	0.0440185	BMI, Age, gender, usual stool type, history of antibiotic usage
Diseases	Other anxiety disorders (F41)	k__Bacteria;p__Firmicutes;c__Clostridia;o__Clostridiales;f__Lachnospiraceae;g__Blautia;s__Blautia sp. CAG:237	0.296337	3.65503e-05	0.0449086	BMI, Age, gender, usual stool type, history of antibiotic usage
Diseases	Self reported mental health status OK (N0Y1)	k__Bacteria;p__Proteobacteria;c__Alphaproteobacteria;o__Rhodospirillales;f__Acetobacteraceae;g__Acidiphilium;s__Acidiphilium sp. CAG:727	0.514581	2.33946e-06	0.0028781	BMI, Age, gender, usual stool type
Diseases	Self reported mental health status OK (N0Y1)	k__Bacteria;p__Firmicutes;c__Unclassified;o__Unclassified;f__Unclassified;g__Unclassified;s__Firmicutes bacterium CAG:345	0.747905	6.24009e-06	0.0076635	BMI, Age, gender, usual stool type
Diseases	Self reported mental health status OK (N0Y1)	k__Bacteria;p__Lentisphaerae;c__Unclassified;o__Unclassified;f__Unclassified;g__Unclassified;s__Lentisphaerae bacterium	0.554447	6.45583e-06	0.00791026	BMI, Age, gender, usual stool type
Diseases	Self reported mental health status OK (N0Y1)	k__Bacteria;p__Tenericutes;c__Mollicutes;o__Anaeroplasmatales;f__Anaeroplasmataceae;g__Anaeroplasma;s__Anaeroplasma bactoclasticum	0.595252	6.89703e-06	0.0084471	BMI, Age, gender, usual stool type
Diseases	Self reported mental health status OK (N0Y1)	k__Bacteria;p__Bacteroidetes;c__Bacteroidia;o__Bacteroidales;f__Tannerellaceae;g__Parabacteroides;s__Parabacteroides sp. D13	-0.286462	1.58501e-05	0.0194382	BMI, Age, gender, usual stool type
Diseases	Self reported mental health status OK (N0Y1)	k__Bacteria;p__Firmicutes;c__Clostridia;o__Clostridiales;f__Clostridiaceae;g__Clostridium;s__Clostridium sp. CAG:568	0.769443	1.75799e-05	0.0215044	BMI, Age, gender, usual stool type
Diseases	Self reported mental health status OK (N0Y1)	k__Bacteria;p__Bacteroidetes;c__Bacteroidia;o__Bacteroidales;f__Tannerellaceae;g__Parabacteroides;s__Parabacteroides distasonis	-0.262767	2.13577e-05	0.0261469	BMI, Age, gender, usual stool type
Diseases	Self reported mental health status OK (N0Y1)	k__Bacteria;p__Bacteroidetes;c__Bacteroidia;o__Bacteroidales;f__Bacteroidaceae;g__Bacteroides;s__Bacteroides dorei CAG:222	-0.288801	2.27126e-05	0.0277902	BMI, Age, gender, usual stool type
Diseases	Self reported mental health status OK (N0Y1)	k__Bacteria;p__Lentisphaerae;c__Lentisphaeria;o__Victivallales;f__Victivallaceae;g__Victivallis;s__Victivallis vadensis	0.506585	2.77974e-05	0.0339377	BMI, Age, gender, usual stool type
Diseases	Self reported mental health status OK (N0Y1)	k__Bacteria;p__Bacteroidetes;c__Bacteroidia;o__Bacteroidales;f__Bacteroidaceae;g__Bacteroides;s__Bacteroides dorei	-0.321422	3.14727e-05	0.0384005	BMI, Age, gender, usual stool type
Diseases	Self reported mental health status OK (N0Y1)	k__Bacteria;p__Firmicutes;c__Clostridia;o__Clostridiales;f__Ruminococcaceae;g__Faecalibacterium;s__Faecalibacterium sp. CAG:1138	0.447223	3.28641e-05	0.040077	BMI, Age, gender, usual stool type
Diseases	Self reported mental health status OK (N0Y1)	k__Bacteria;p__Bacteroidetes;c__Bacteroidia;o__Bacteroidales;f__Bacteroidaceae;g__Bacteroides;s__Bacteroides sp. 3_1_19	-0.34252	3.3589e-05	0.0409534	BMI, Age, gender, usual stool type
Diseases	Self reported mental health status OK (N0Y1)	k__Bacteria;p__Firmicutes;c__Clostridia;o__Clostridiales;f__Clostridiaceae;g__Clostridium;s__Clostridium sp. CAG:7	-0.287674	3.38083e-05	0.0412001	BMI, Age, gender, usual stool type
Diseases	Self reported mental health status OK (N0Y1)	k__Bacteria;p__Proteobacteria;c__Alphaproteobacteria;o__Rhodospirillales;f__Acetobacteraceae;g__Acidiphilium;s__Acidiphilium sp. CAG:727	0.476815	1.10663e-05	0.0136146	BMI, Age, gender, usual stool type, history of antibiotic usage
Diseases	Self reported mental health status OK (N0Y1)	k__Bacteria;p__Lentisphaerae;c__Unclassified;o__Unclassified;f__Unclassified;g__Unclassified;s__Lentisphaerae bacterium	0.52048	2.17879e-05	0.0267349	BMI, Age, gender, usual stool type, history of antibiotic usage
Diseases	Self reported mental health status OK (N0Y1)	k__Bacteria;p__Tenericutes;c__Mollicutes;o__Anaeroplasmatales;f__Anaeroplasmataceae;g__Anaeroplasma;s__Anaeroplasma bactoclasticum	0.543696	3.59313e-05	0.0439839	BMI, Age, gender, usual stool type, history of antibiotic usage
Diseases	Self reported mental health status OK (N0Y1)	k__Bacteria;p__Firmicutes;c__Unclassified;o__Unclassified;f__Unclassified;g__Unclassified;s__Firmicutes bacterium CAG:345	0.67614	3.81502e-05	0.0468214	BMI, Age, gender, usual stool type, history of antibiotic usage
Diseases	Self reported physical health status OK (N0Y1)	k__Bacteria;p__Firmicutes;c__Clostridia;o__Clostridiales;f__Clostridiaceae;g__Clostridium;s__Clostridium sp. CAG:302	0.785867	3.61025e-06	0.00444099	BMI, Age, gender, usual stool type
Diseases	Self reported physical health status OK (N0Y1)	k__Bacteria;p__Bacteroidetes;c__Bacteroidia;o__Bacteroidales;f__Tannerellaceae;g__Parabacteroides;s__Parabacteroides merdae	-0.410512	4.43821e-06	0.00545825	BMI, Age, gender, usual stool type
Diseases	Self reported physical health status OK (N0Y1)	k__Bacteria;p__Firmicutes;c__Clostridia;o__Clostridiales;f__Lachnospiraceae;g__Anaerotignum;s__Anaerotignum lactatifermentans	-0.251763	9.14287e-06	0.0112217	BMI, Age, gender, usual stool type
Diseases	Self reported physical health status OK (N0Y1)	k__Bacteria;p__Tenericutes;c__Mollicutes;o__Anaeroplasmatales;f__Anaeroplasmataceae;g__Anaeroplasma;s__Anaeroplasma bactoclasticum	0.60204	1.0533e-05	0.0128815	BMI, Age, gender, usual stool type
Diseases	Self reported physical health status OK (N0Y1)	k__Bacteria;p__Firmicutes;c__Unclassified;o__Unclassified;f__Unclassified;g__Unclassified;s__Firmicutes bacterium CAG:321_26_22	0.626709	1.08077e-05	0.0132496	BMI, Age, gender, usual stool type
Diseases	Self reported physical health status OK (N0Y1)	k__Bacteria;p__Unclassified;c__Unclassified;o__Unclassified;f__Unclassified;g__Unclassified;s__uncultured bacterium	-0.196912	1.33114e-05	0.0163207	BMI, Age, gender, usual stool type
Diseases	Self reported physical health status OK (N0Y1)	k__Bacteria;p__Bacteroidetes;c__Bacteroidia;o__Bacteroidales;f__Bacteroidaceae;g__Bacteroides;s__Bacteroides sp. 4_3_47FAA	-0.371818	1.68459e-05	0.0206249	BMI, Age, gender, usual stool type
Diseases	Self reported physical health status OK (N0Y1)	k__Bacteria;p__Proteobacteria;c__Gammaproteobacteria;o__Pseudomonadales;f__Pseudomonadaceae;g__Pseudomonas;s__Pseudomonas chlororaphis	-0.347741	2.32818e-05	0.0284296	BMI, Age, gender, usual stool type
Diseases	Self reported physical health status OK (N0Y1)	k__Bacteria;p__Firmicutes;c__Clostridia;o__Clostridiales;f__Oscillospiraceae;g__Oscillibacter;s__Oscillibacter sp. KLE 1728	-0.233708	2.66019e-05	0.0324642	BMI, Age, gender, usual stool type
Diseases	Self reported physical health status OK (N0Y1)	k__Bacteria;p__Bacteroidetes;c__Bacteroidia;o__Bacteroidales;f__Bacteroidaceae;g__Bacteroides;s__Bacteroides sartorii	-0.323661	2.66862e-05	0.032574	BMI, Age, gender, usual stool type
Diseases	Self reported physical health status OK (N0Y1)	k__Bacteria;p__Bacteroidetes;c__Bacteroidia;o__Bacteroidales;f__Bacteroidaceae;g__Bacteroides;s__Bacteroides sp. AF34-31BH	-0.429878	2.67154e-05	0.0325775	BMI, Age, gender, usual stool type
Diseases	Self reported physical health status OK (N0Y1)	k__Bacteria;p__Firmicutes;c__Clostridia;o__Clostridiales;f__Clostridiaceae;g__Clostridium;s__Clostridium sp. CAG:417	0.718936	2.75873e-05	0.0335384	BMI, Age, gender, usual stool type
Diseases	Self reported physical health status OK (N0Y1)	k__Bacteria;p__Bacteroidetes;c__Bacteroidia;o__Bacteroidales;f__Bacteroidaceae;g__Bacteroides;s__Bacteroides uniformis	-0.322197	3.39857e-05	0.0413857	BMI, Age, gender, usual stool type
Diseases	Self reported physical health status OK (N0Y1)	k__Bacteria;p__Bacteroidetes;c__Bacteroidia;o__Bacteroidales;f__Bacteroidaceae;g__Bacteroides;s__Bacteroides sp. D20	-0.381786	3.58611e-05	0.0436411	BMI, Age, gender, usual stool type
Diseases	Self reported physical health status OK (N0Y1)	k__Bacteria;p__Bacteroidetes;c__Bacteroidia;o__Bacteroidales;f__Bacteroidaceae;g__Bacteroides;s__Bacteroides sp. AF29-11	-0.423009	3.77799e-05	0.0459117	BMI, Age, gender, usual stool type
Diseases	Self reported physical health status OK (N0Y1)	k__Bacteria;p__Firmicutes;c__Clostridia;o__Clostridiales;f__Clostridiaceae;g__Clostridium;s__Clostridium sp. CAG:245	0.61629	3.99705e-05	0.0484763	BMI, Age, gender, usual stool type
Diseases	Self reported physical health status OK (N0Y1)	k__Bacteria;p__Firmicutes;c__Clostridia;o__Clostridiales;f__Clostridiaceae;g__Clostridium;s__Clostridium sp. CAG:302	0.748349	1.15412e-05	0.0142064	BMI, Age, gender, usual stool type, history of antibiotic usage
Diseases	Self reported physical health status OK (N0Y1)	k__Bacteria;p__Firmicutes;c__Unclassified;o__Unclassified;f__Unclassified;g__Unclassified;s__Firmicutes bacterium CAG:321_26_22	0.593956	3.37072e-05	0.041447	BMI, Age, gender, usual stool type, history of antibiotic usage
Diseases	Type 1 diabetes mellitus (E10)	k__Bacteria;p__Proteobacteria;c__Gammaproteobacteria;o__Enterobacterales;f__Enterobacteriaceae;g__Escherichia;s__Escherichia coli	2.72734	1.18865e-06	0.00146218	BMI, Age, gender, usual stool type
Diseases	Type 1 diabetes mellitus (E10)	k__Bacteria;p__Proteobacteria;c__Gammaproteobacteria;o__Enterobacterales;f__Enterobacteriaceae;g__Cronobacter;s__Cronobacter malonaticus	1.15359	2.00146e-06	0.00245977	BMI, Age, gender, usual stool type
Diseases	Type 1 diabetes mellitus (E10)	k__Bacteria;p__Firmicutes;c__Clostridia;o__Clostridiales;f__Clostridiaceae;g__Clostridium;s__Clostridium sp. CAG:413	1.68669	2.75842e-06	0.00338825	BMI, Age, gender, usual stool type
Diseases	Type 1 diabetes mellitus (E10)	k__Bacteria;p__Firmicutes;c__Clostridia;o__Clostridiales;f__Ruminococcaceae;g__Ruminococcus;s__Ruminococcus sp. CAG:382	1.70962	4.96131e-06	0.00608741	BMI, Age, gender, usual stool type
Diseases	Type 1 diabetes mellitus (E10)	k__Bacteria;p__Firmicutes;c__Clostridia;o__Clostridiales;f__Lachnospiraceae;g__Unclassified;s__Lachnospiraceae bacterium 10-1	1.62059	1.71243e-05	0.0209738	BMI, Age, gender, usual stool type
Diseases	Type 1 diabetes mellitus (E10)	k__Bacteria;p__Firmicutes;c__Clostridia;o__Clostridiales;f__Clostridiaceae;g__Clostridium;s__Clostridium sp. CAG:632	1.87993	2.33759e-05	0.028608	BMI, Age, gender, usual stool type
Diseases	Type 1 diabetes mellitus (E10)	k__Bacteria;p__Firmicutes;c__Clostridia;o__Clostridiales;f__Ruminococcaceae;g__Flavonifractor;s__Flavonifractor sp. An306	1.12032	2.57508e-05	0.031509	BMI, Age, gender, usual stool type
Diseases	Type 1 diabetes mellitus (E10)	k__Bacteria;p__Proteobacteria;c__Gammaproteobacteria;o__Enterobacterales;f__Enterobacteriaceae;g__Escherichia;s__Escherichia coli	2.65218	2.17448e-06	0.00267359	BMI, Age, gender, usual stool type, history of antibiotic usage
Diseases	Type 1 diabetes mellitus (E10)	k__Bacteria;p__Firmicutes;c__Clostridia;o__Clostridiales;f__Ruminococcaceae;g__Ruminococcus;s__Ruminococcus sp. CAG:382	1.76579	2.22487e-06	0.00273509	BMI, Age, gender, usual stool type, history of antibiotic usage
Diseases	Type 1 diabetes mellitus (E10)	k__Bacteria;p__Firmicutes;c__Clostridia;o__Clostridiales;f__Clostridiaceae;g__Clostridium;s__Clostridium sp. CAG:413	1.65988	3.93785e-06	0.00483297	BMI, Age, gender, usual stool type, history of antibiotic usage
Diseases	Type 1 diabetes mellitus (E10)	k__Bacteria;p__Proteobacteria;c__Gammaproteobacteria;o__Enterobacterales;f__Enterobacteriaceae;g__Cronobacter;s__Cronobacter malonaticus	1.10993	4.24735e-06	0.00521188	BMI, Age, gender, usual stool type, history of antibiotic usage
Diseases	Type 1 diabetes mellitus (E10)	k__Bacteria;p__Firmicutes;c__Clostridia;o__Clostridiales;f__Lachnospiraceae;g__Unclassified;s__Lachnospiraceae bacterium 10-1	1.66998	8.97568e-06	0.0109979	BMI, Age, gender, usual stool type, history of antibiotic usage
Diseases	Type 1 diabetes mellitus (E10)	k__Bacteria;p__Firmicutes;c__Clostridia;o__Clostridiales;f__Clostridiaceae;g__Clostridium;s__Clostridium sp. CAG:632	1.92601	1.43863e-05	0.0176128	BMI, Age, gender, usual stool type, history of antibiotic usage
Diseases	Type 1 diabetes mellitus (E10)	k__Bacteria;p__Firmicutes;c__Clostridia;o__Clostridiales;f__Ruminococcaceae;g__Flavonifractor;s__Flavonifractor sp. An306	1.09236	3.98093e-05	0.0486673	BMI, Age, gender, usual stool type, history of antibiotic usage
Diseases	Type 2 diabetes mellitus (E11)	k__Bacteria;p__Proteobacteria;c__Gammaproteobacteria;o__Enterobacterales;f__Enterobacteriaceae;g__Escherichia;s__Escherichia coli	1.88544	1.01955e-21	1.25506e-18	BMI, Age, gender, usual stool type
Diseases	Type 2 diabetes mellitus (E11)	k__Bacteria;p__Proteobacteria;c__Gammaproteobacteria;o__Enterobacterales;f__Enterobacteriaceae;g__Shigella;s__Shigella sonnei	1.17606	8.59556e-16	1.05725e-12	BMI, Age, gender, usual stool type
Diseases	Type 2 diabetes mellitus (E11)	k__Bacteria;p__Proteobacteria;c__Gammaproteobacteria;o__Enterobacterales;f__Enterobacteriaceae;g__Shigella;s__Shigella flexneri	1.27112	8.36456e-14	1.028e-10	BMI, Age, gender, usual stool type
Diseases	Type 2 diabetes mellitus (E11)	k__Bacteria;p__Firmicutes;c__Clostridia;o__Clostridiales;f__Lachnospiraceae;g__Lachnoclostridium;s__[Clostridium] clostridioforme	0.704643	8.99172e-12	1.10418e-08	BMI, Age, gender, usual stool type
Diseases	Type 2 diabetes mellitus (E11)	k__Bacteria;p__Firmicutes;c__Clostridia;o__Clostridiales;f__Peptostreptococcaceae;g__Romboutsia;s__Romboutsia timonensis	-1.71493	2.15794e-10	2.64713e-07	BMI, Age, gender, usual stool type
Diseases	Type 2 diabetes mellitus (E11)	k__Bacteria;p__Proteobacteria;c__Gammaproteobacteria;o__Enterobacterales;f__Enterobacteriaceae;g__Citrobacter;s__Citrobacter koseri	0.866977	8.48542e-10	1.04035e-06	BMI, Age, gender, usual stool type
Diseases	Type 2 diabetes mellitus (E11)	k__Bacteria;p__Proteobacteria;c__Gammaproteobacteria;o__Enterobacterales;f__Enterobacteriaceae;g__Salmonella;s__Salmonella enterica	0.643735	1.0765e-08	1.3187e-05	BMI, Age, gender, usual stool type
Diseases	Type 2 diabetes mellitus (E11)	k__Bacteria;p__Firmicutes;c__Clostridia;o__Clostridiales;f__Lachnospiraceae;g__Lachnoclostridium;s__[Clostridium] bolteae	0.50731	4.20037e-08	5.14094e-05	BMI, Age, gender, usual stool type
Diseases	Type 2 diabetes mellitus (E11)	k__Bacteria;p__Firmicutes;c__Clostridia;o__Clostridiales;f__Unclassified;g__Unclassified;s__Clostridiales bacterium VE202-03	0.563716	2.77061e-07	0.000338694	BMI, Age, gender, usual stool type
Diseases	Type 2 diabetes mellitus (E11)	k__Bacteria;p__Firmicutes;c__Clostridia;o__Clostridiales;f__Peptostreptococcaceae;g__Intestinibacter;s__Intestinibacter bartlettii	-1.08241	5.84504e-07	0.000713727	BMI, Age, gender, usual stool type
Diseases	Type 2 diabetes mellitus (E11)	k__Bacteria;p__Proteobacteria;c__Gammaproteobacteria;o__Enterobacterales;f__Enterobacteriaceae;g__Klebsiella;s__Klebsiella oxytoca	0.436376	6.26642e-07	0.000765301	BMI, Age, gender, usual stool type
Diseases	Type 2 diabetes mellitus (E11)	k__Bacteria;p__Bacteroidetes;c__Bacteroidia;o__Bacteroidales;f__Bacteroidaceae;g__Bacteroides;s__Bacteroides sp. AF14-46	-1.48458	3.17426e-06	0.00386766	BMI, Age, gender, usual stool type
Diseases	Type 2 diabetes mellitus (E11)	k__Bacteria;p__Firmicutes;c__Clostridia;o__Clostridiales;f__Ruminococcaceae;g__Flavonifractor;s__Flavonifractor plautii	0.337766	3.94885e-06	0.00481075	BMI, Age, gender, usual stool type
Diseases	Type 2 diabetes mellitus (E11)	k__Bacteria;p__Proteobacteria;c__Gammaproteobacteria;o__Enterobacterales;f__Enterobacteriaceae;g__Enterobacter;s__Enterobacter cloacae	0.418642	4.37354e-06	0.0053253	BMI, Age, gender, usual stool type
Diseases	Type 2 diabetes mellitus (E11)	k__Bacteria;p__Firmicutes;c__Clostridia;o__Clostridiales;f__Clostridiaceae;g__Unclassified;s__Clostridiaceae bacterium OM08-6BH	-0.545004	5.65912e-06	0.00688171	BMI, Age, gender, usual stool type
Diseases	Type 2 diabetes mellitus (E11)	k__Bacteria;p__Firmicutes;c__Clostridia;o__Clostridiales;f__Clostridiaceae;g__Hungatella;s__Hungatella hathewayi	0.364582	7.04596e-06	0.00856345	BMI, Age, gender, usual stool type
Diseases	Type 2 diabetes mellitus (E11)	k__Bacteria;p__Firmicutes;c__Unclassified;o__Unclassified;f__Unclassified;g__Unclassified;s__Firmicutes bacterium AF16-15	-0.677122	1.16711e-05	0.0141593	BMI, Age, gender, usual stool type
Diseases	Type 2 diabetes mellitus (E11)	k__Bacteria;p__Firmicutes;c__Clostridia;o__Clostridiales;f__Ruminococcaceae;g__Ruminococcus;s__Ruminococcus albus	-0.607505	1.7185e-05	0.0208027	BMI, Age, gender, usual stool type
Diseases	Type 2 diabetes mellitus (E11)	k__Bacteria;p__Firmicutes;c__Clostridia;o__Clostridiales;f__Oscillospiraceae;g__Unclassified;s__Oscillospiraceae bacterium VE202-24	0.561086	1.86798e-05	0.022638	BMI, Age, gender, usual stool type
Diseases	Type 2 diabetes mellitus (E11)	k__Bacteria;p__Proteobacteria;c__Gammaproteobacteria;o__Enterobacterales;f__Enterobacteriaceae;g__Cronobacter;s__Cronobacter malonaticus	0.363403	2.39316e-05	0.028972	BMI, Age, gender, usual stool type
Diseases	Type 2 diabetes mellitus (E11)	k__Bacteria;p__Firmicutes;c__Unclassified;o__Unclassified;f__Unclassified;g__Unclassified;s__Firmicutes bacterium CAG:24	-0.68457	2.52695e-05	0.0305906	BMI, Age, gender, usual stool type
Diseases	Type 2 diabetes mellitus (E11)	k__Bacteria;p__Proteobacteria;c__Deltaproteobacteria;o__Myxococcales;f__Archangiaceae;g__Stigmatella;s__Stigmatella aurantiaca	0.317015	3.74572e-05	0.0452855	BMI, Age, gender, usual stool type
Diseases	Type 2 diabetes mellitus (E11)	k__Bacteria;p__Proteobacteria;c__Gammaproteobacteria;o__Enterobacterales;f__Enterobacteriaceae;g__Escherichia;s__Escherichia coli	1.84358	7.19063e-21	8.85167e-18	BMI, Age, gender, usual stool type, history of antibiotic usage
Diseases	Type 2 diabetes mellitus (E11)	k__Bacteria;p__Proteobacteria;c__Gammaproteobacteria;o__Enterobacterales;f__Enterobacteriaceae;g__Shigella;s__Shigella sonnei	1.12999	8.2402e-15	1.01354e-11	BMI, Age, gender, usual stool type, history of antibiotic usage
Diseases	Type 2 diabetes mellitus (E11)	k__Bacteria;p__Proteobacteria;c__Gammaproteobacteria;o__Enterobacterales;f__Enterobacteriaceae;g__Shigella;s__Shigella flexneri	1.21676	7.12072e-13	8.75136e-10	BMI, Age, gender, usual stool type, history of antibiotic usage
Diseases	Type 2 diabetes mellitus (E11)	k__Bacteria;p__Firmicutes;c__Clostridia;o__Clostridiales;f__Lachnospiraceae;g__Lachnoclostridium;s__[Clostridium] clostridioforme	0.664343	9.13213e-11	1.12117e-07	BMI, Age, gender, usual stool type, history of antibiotic usage
Diseases	Type 2 diabetes mellitus (E11)	k__Bacteria;p__Firmicutes;c__Clostridia;o__Clostridiales;f__Peptostreptococcaceae;g__Romboutsia;s__Romboutsia timonensis	-1.69362	3.89342e-10	4.77687e-07	BMI, Age, gender, usual stool type, history of antibiotic usage
Diseases	Type 2 diabetes mellitus (E11)	k__Bacteria;p__Proteobacteria;c__Gammaproteobacteria;o__Enterobacterales;f__Enterobacteriaceae;g__Citrobacter;s__Citrobacter koseri	0.830584	3.85148e-09	4.72195e-06	BMI, Age, gender, usual stool type, history of antibiotic usage
Diseases	Type 2 diabetes mellitus (E11)	k__Bacteria;p__Proteobacteria;c__Gammaproteobacteria;o__Enterobacterales;f__Enterobacteriaceae;g__Salmonella;s__Salmonella enterica	0.607827	5.88138e-08	7.20382e-05	BMI, Age, gender, usual stool type, history of antibiotic usage
Diseases	Type 2 diabetes mellitus (E11)	k__Bacteria;p__Firmicutes;c__Clostridia;o__Clostridiales;f__Lachnospiraceae;g__Lachnoclostridium;s__[Clostridium] bolteae	0.472522	2.73508e-07	0.000334613	BMI, Age, gender, usual stool type, history of antibiotic usage
Diseases	Type 2 diabetes mellitus (E11)	k__Bacteria;p__Firmicutes;c__Clostridia;o__Clostridiales;f__Peptostreptococcaceae;g__Intestinibacter;s__Intestinibacter bartlettii	-1.1005	3.98685e-07	0.000487326	BMI, Age, gender, usual stool type, history of antibiotic usage
Diseases	Type 2 diabetes mellitus (E11)	k__Bacteria;p__Firmicutes;c__Clostridia;o__Clostridiales;f__Unclassified;g__Unclassified;s__Clostridiales bacterium VE202-03	0.540106	8.3663e-07	0.00102225	BMI, Age, gender, usual stool type, history of antibiotic usage
Diseases	Type 2 diabetes mellitus (E11)	k__Bacteria;p__Bacteroidetes;c__Bacteroidia;o__Bacteroidales;f__Bacteroidaceae;g__Bacteroides;s__Bacteroides sp. AF14-46	-1.52468	1.77156e-06	0.0021619	BMI, Age, gender, usual stool type, history of antibiotic usage
Diseases	Type 2 diabetes mellitus (E11)	k__Bacteria;p__Proteobacteria;c__Gammaproteobacteria;o__Enterobacterales;f__Enterobacteriaceae;g__Klebsiella;s__Klebsiella oxytoca	0.416252	1.95151e-06	0.00238138	BMI, Age, gender, usual stool type, history of antibiotic usage
Diseases	Type 2 diabetes mellitus (E11)	k__Bacteria;p__Firmicutes;c__Unclassified;o__Unclassified;f__Unclassified;g__Unclassified;s__Firmicutes bacterium AF16-15	-0.692492	7.65212e-06	0.00931622	BMI, Age, gender, usual stool type, history of antibiotic usage
Diseases	Type 2 diabetes mellitus (E11)	k__Bacteria;p__Firmicutes;c__Clostridia;o__Clostridiales;f__Clostridiaceae;g__Unclassified;s__Clostridiaceae bacterium OM08-6BH	-0.526346	1.18859e-05	0.0144532	BMI, Age, gender, usual stool type, history of antibiotic usage
Diseases	Type 2 diabetes mellitus (E11)	k__Bacteria;p__Proteobacteria;c__Gammaproteobacteria;o__Enterobacterales;f__Enterobacteriaceae;g__Enterobacter;s__Enterobacter cloacae	0.395062	1.40745e-05	0.0171118	BMI, Age, gender, usual stool type, history of antibiotic usage
Diseases	Type 2 diabetes mellitus (E11)	k__Bacteria;p__Firmicutes;c__Clostridia;o__Clostridiales;f__Ruminococcaceae;g__Flavonifractor;s__Flavonifractor plautii	0.316482	1.44613e-05	0.0175796	BMI, Age, gender, usual stool type, history of antibiotic usage
Diseases	Type 2 diabetes mellitus (E11)	k__Bacteria;p__Firmicutes;c__Unclassified;o__Unclassified;f__Unclassified;g__Unclassified;s__Firmicutes bacterium CAG:24	-0.699907	1.72092e-05	0.0209042	BMI, Age, gender, usual stool type, history of antibiotic usage
Diseases	Type 2 diabetes mellitus (E11)	k__Bacteria;p__Firmicutes;c__Clostridia;o__Clostridiales;f__Clostridiaceae;g__Hungatella;s__Hungatella hathewayi	0.337248	2.96699e-05	0.0359806	BMI, Age, gender, usual stool type, history of antibiotic usage
Diseases	Type 2 diabetes mellitus (E11)	k__Bacteria;p__Proteobacteria;c__Gammaproteobacteria;o__Enterobacterales;f__Enterobacteriaceae;g__Escherichia;s__Escherichia coli	2.02576	1.35424e-14	1.66707e-11	gender, Age_at_MBsample, BMI, usualStoolType_category, metformin
Diseases	Type 2 diabetes mellitus (E11)	k__Bacteria;p__Proteobacteria;c__Gammaproteobacteria;o__Enterobacterales;f__Enterobacteriaceae;g__Shigella;s__Shigella sonnei	1.39692	9.31735e-13	1.14603e-09	gender, Age_at_MBsample, BMI, usualStoolType_category, metformin
Diseases	Type 2 diabetes mellitus (E11)	k__Bacteria;p__Proteobacteria;c__Gammaproteobacteria;o__Enterobacterales;f__Enterobacteriaceae;g__Shigella;s__Shigella flexneri	1.56973	5.85265e-12	7.19291e-09	gender, Age_at_MBsample, BMI, usualStoolType_category, metformin
Diseases	Type 2 diabetes mellitus (E11)	k__Bacteria;p__Proteobacteria;c__Gammaproteobacteria;o__Enterobacterales;f__Enterobacteriaceae;g__Salmonella;s__Salmonella enterica	0.875789	6.41669e-09	7.87568e-06	gender, Age_at_MBsample, BMI, usualStoolType_category, metformin
Diseases	Type 2 diabetes mellitus (E11)	k__Bacteria;p__Firmicutes;c__Clostridia;o__Clostridiales;f__Unclassified;g__Unclassified;s__Clostridiales bacterium VE202-03	0.846346	8.3359e-09	1.02253e-05	gender, Age_at_MBsample, BMI, usualStoolType_category, metformin
Diseases	Type 2 diabetes mellitus (E11)	k__Bacteria;p__Proteobacteria;c__Gammaproteobacteria;o__Enterobacterales;f__Enterobacteriaceae;g__Citrobacter;s__Citrobacter koseri	1.0852	1.00194e-08	1.2288e-05	gender, Age_at_MBsample, BMI, usualStoolType_category, metformin
Diseases	Type 2 diabetes mellitus (E11)	k__Bacteria;p__Proteobacteria;c__Gammaproteobacteria;o__Enterobacterales;f__Enterobacteriaceae;g__Klebsiella;s__Klebsiella oxytoca	0.636523	5.84214e-08	7.15329e-05	gender, Age_at_MBsample, BMI, usualStoolType_category, metformin
Diseases	Type 2 diabetes mellitus (E11)	k__Bacteria;p__Firmicutes;c__Clostridia;o__Clostridiales;f__Lachnospiraceae;g__Lachnoclostridium;s__[Clostridium] clostridioforme	0.750006	5.85161e-08	7.16471e-05	gender, Age_at_MBsample, BMI, usualStoolType_category, metformin
Diseases	Type 2 diabetes mellitus (E11)	k__Bacteria;p__Firmicutes;c__Clostridia;o__Clostridiales;f__Ruminococcaceae;g__Flavonifractor;s__Flavonifractor plautii	0.48111	9.46755e-07	0.00115751	gender, Age_at_MBsample, BMI, usualStoolType_category, metformin
Diseases	Type 2 diabetes mellitus (E11)	k__Bacteria;p__Proteobacteria;c__Gammaproteobacteria;o__Enterobacterales;f__Enterobacteriaceae;g__Cronobacter;s__Cronobacter malonaticus	0.560393	1.16616e-06	0.0014246	gender, Age_at_MBsample, BMI, usualStoolType_category, metformin
Diseases	Type 2 diabetes mellitus (E11)	k__Bacteria;p__Proteobacteria;c__Gammaproteobacteria;o__Enterobacterales;f__Enterobacteriaceae;g__Enterobacter;s__Enterobacter cloacae	0.587307	1.54143e-06	0.00188221	gender, Age_at_MBsample, BMI, usualStoolType_category, metformin
Diseases	Type 2 diabetes mellitus (E11)	k__Bacteria;p__Firmicutes;c__Clostridia;o__Clostridiales;f__Clostridiaceae;g__Hungatella;s__Hungatella hathewayi	0.514562	2.24904e-06	0.00274351	gender, Age_at_MBsample, BMI, usualStoolType_category, metformin
Diseases	Type 2 diabetes mellitus (E11)	k__Bacteria;p__Firmicutes;c__Clostridia;o__Clostridiales;f__Clostridiaceae;g__Clostridium;s__Clostridium sp. ATCC BAA-442	0.606859	2.92503e-06	0.00356587	gender, Age_at_MBsample, BMI, usualStoolType_category, metformin
Diseases	Type 2 diabetes mellitus (E11)	k__Bacteria;p__Firmicutes;c__Clostridia;o__Clostridiales;f__Lachnospiraceae;g__Lachnoclostridium;s__[Clostridium] bolteae	0.566889	4.79731e-06	0.00584315	gender, Age_at_MBsample, BMI, usualStoolType_category, metformin
Diseases	Type 2 diabetes mellitus (E11)	k__Eukaryota;p__Arthropoda;c__Arachnida;o__Araneae;f__Araneidae;g__Nephila;s__Nephila clavipes	0.459586	3.30715e-05	0.0402316	gender, Age_at_MBsample, BMI, usualStoolType_category, metformin
Diseases	Ulcerative colitis (K51)	k__Bacteria;p__Firmicutes;c__Clostridia;o__Clostridiales;f__Clostridiaceae;g__Butyricicoccus;s__uncultured Butyricicoccus sp.	1.19028	5.80402e-10	7.14434e-07	BMI, Age, gender, usual stool type
Diseases	Ulcerative colitis (K51)	k__Bacteria;p__Firmicutes;c__Clostridia;o__Clostridiales;f__Ruminococcaceae;g__Flavonifractor;s__Flavonifractor plautii	1.26638	7.47671e-09	9.19513e-06	BMI, Age, gender, usual stool type
Diseases	Ulcerative colitis (K51)	k__Bacteria;p__Firmicutes;c__Clostridia;o__Clostridiales;f__Lachnospiraceae;g__Tyzzerella;s__Tyzzerella nexilis	1.30711	1.84707e-08	2.26964e-05	BMI, Age, gender, usual stool type
Diseases	Ulcerative colitis (K51)	k__Bacteria;p__Firmicutes;c__Unclassified;o__Unclassified;f__Unclassified;g__Unclassified;s__Firmicutes bacterium CAG:94	1.09513	3.51594e-08	4.31673e-05	BMI, Age, gender, usual stool type
Diseases	Ulcerative colitis (K51)	k__Bacteria;p__Firmicutes;c__Clostridia;o__Clostridiales;f__Ruminococcaceae;g__Pseudoflavonifractor;s__Pseudoflavonifractor capillosus	1.27431	1.58351e-07	0.000194218	BMI, Age, gender, usual stool type
Diseases	Ulcerative colitis (K51)	k__Bacteria;p__Firmicutes;c__Unclassified;o__Unclassified;f__Unclassified;g__Unclassified;s__Firmicutes bacterium CAG:114	1.06275	4.51423e-07	0.000553227	BMI, Age, gender, usual stool type
Diseases	Ulcerative colitis (K51)	k__Bacteria;p__Proteobacteria;c__Gammaproteobacteria;o__Pseudomonadales;f__Pseudomonadaceae;g__Pseudomonas;s__Pseudomonas putida	1.36302	1.40303e-06	0.00171713	BMI, Age, gender, usual stool type
Diseases	Ulcerative colitis (K51)	k__Eukaryota;p__Arthropoda;c__Arachnida;o__Araneae;f__Araneidae;g__Nephila;s__Nephila clavipes	1.17304	2.09214e-06	0.00255837	BMI, Age, gender, usual stool type
Diseases	Ulcerative colitis (K51)	k__Bacteria;p__Firmicutes;c__Clostridia;o__Clostridiales;f__Clostridiaceae;g__Clostridium;s__Clostridium sp. ATCC BAA-442	1.35958	2.73133e-06	0.00333704	BMI, Age, gender, usual stool type
Diseases	Ulcerative colitis (K51)	k__Bacteria;p__Firmicutes;c__Clostridia;o__Clostridiales;f__Clostridiaceae;g__Clostridium;s__Clostridium sp. M62_1	1.1916	3.43964e-06	0.00419807	BMI, Age, gender, usual stool type
Diseases	Ulcerative colitis (K51)	k__Bacteria;p__Firmicutes;c__Clostridia;o__Clostridiales;f__Ruminococcaceae;g__Unclassified;s__Ruminococcaceae bacterium AM28-23LB	1.18608	3.89137e-06	0.00474704	BMI, Age, gender, usual stool type
Diseases	Ulcerative colitis (K51)	k__Bacteria;p__Firmicutes;c__Clostridia;o__Clostridiales;f__Unclassified;g__Unclassified;s__Clostridiales bacterium VE202-03	1.4957	5.35517e-06	0.00652397	BMI, Age, gender, usual stool type
Diseases	Ulcerative colitis (K51)	k__Bacteria;p__Proteobacteria;c__Gammaproteobacteria;o__Enterobacterales;f__Enterobacteriaceae;g__Cronobacter;s__Cronobacter malonaticus	1.15746	7.02296e-06	0.00854483	BMI, Age, gender, usual stool type
Diseases	Ulcerative colitis (K51)	k__Bacteria;p__Firmicutes;c__Clostridia;o__Clostridiales;f__Clostridiaceae;g__Clostridium;s__Clostridium sp. AM34-11AC	1.80078	8.10942e-06	0.00986384	BMI, Age, gender, usual stool type
Diseases	Ulcerative colitis (K51)	k__Bacteria;p__Proteobacteria;c__Betaproteobacteria;o__Neisseriales;f__Neisseriaceae;g__Neisseria;s__Neisseria sp. HMSC06F02	1.11067	1.00737e-05	0.0122358	BMI, Age, gender, usual stool type
Diseases	Ulcerative colitis (K51)	k__Bacteria;p__Firmicutes;c__Clostridia;o__Clostridiales;f__Clostridiaceae;g__Clostridium;s__Clostridium sp. SN20	1.32215	1.20712e-05	0.0146509	BMI, Age, gender, usual stool type
Diseases	Ulcerative colitis (K51)	k__Bacteria;p__Firmicutes;c__Clostridia;o__Clostridiales;f__Peptostreptococcaceae;g__Clostridioides;s__Clostridioides difficile	0.873218	1.36076e-05	0.0165105	BMI, Age, gender, usual stool type
Diseases	Ulcerative colitis (K51)	k__Bacteria;p__Firmicutes;c__Clostridia;o__Clostridiales;f__Lachnospiraceae;g__Lachnoclostridium;s__[Clostridium] bolteae	1.20284	1.48116e-05	0.0179601	BMI, Age, gender, usual stool type
Diseases	Ulcerative colitis (K51)	k__Bacteria;p__Firmicutes;c__Clostridia;o__Clostridiales;f__Lachnospiraceae;g__Lachnoclostridium;s__[Clostridium] clostridioforme	1.32787	1.92655e-05	0.0233252	BMI, Age, gender, usual stool type
Diseases	Ulcerative colitis (K51)	k__Bacteria;p__Firmicutes;c__Clostridia;o__Clostridiales;f__Clostridiaceae;g__Clostridium;s__Clostridium sp. CAG:81	1.41649	1.93189e-05	0.0233871	BMI, Age, gender, usual stool type
Diseases	Ulcerative colitis (K51)	k__Bacteria;p__Proteobacteria;c__Gammaproteobacteria;o__Enterobacterales;f__Enterobacteriaceae;g__Klebsiella;s__Klebsiella oxytoca	1.09155	3.26369e-05	0.0394044	BMI, Age, gender, usual stool type
Diseases	Ulcerative colitis (K51)	k__Bacteria;p__Firmicutes;c__Clostridia;o__Clostridiales;f__Clostridiaceae;g__Butyricicoccus;s__uncultured Butyricicoccus sp.	1.18879	4.5714e-10	5.6271e-07	BMI, Age, gender, usual stool type, history of antibiotic usage
Diseases	Ulcerative colitis (K51)	k__Bacteria;p__Firmicutes;c__Clostridia;o__Clostridiales;f__Ruminococcaceae;g__Flavonifractor;s__Flavonifractor plautii	1.26488	6.42465e-09	7.90133e-06	BMI, Age, gender, usual stool type, history of antibiotic usage
Diseases	Ulcerative colitis (K51)	k__Bacteria;p__Firmicutes;c__Clostridia;o__Clostridiales;f__Lachnospiraceae;g__Tyzzerella;s__Tyzzerella nexilis	1.30566	1.64849e-08	2.02564e-05	BMI, Age, gender, usual stool type, history of antibiotic usage
Diseases	Ulcerative colitis (K51)	k__Bacteria;p__Firmicutes;c__Unclassified;o__Unclassified;f__Unclassified;g__Unclassified;s__Firmicutes bacterium CAG:94	1.09419	3.3351e-08	4.09464e-05	BMI, Age, gender, usual stool type, history of antibiotic usage
Diseases	Ulcerative colitis (K51)	k__Bacteria;p__Firmicutes;c__Clostridia;o__Clostridiales;f__Ruminococcaceae;g__Pseudoflavonifractor;s__Pseudoflavonifractor capillosus	1.27239	1.33263e-07	0.00016345	BMI, Age, gender, usual stool type, history of antibiotic usage
Diseases	Ulcerative colitis (K51)	k__Bacteria;p__Firmicutes;c__Unclassified;o__Unclassified;f__Unclassified;g__Unclassified;s__Firmicutes bacterium CAG:114	1.06189	4.39358e-07	0.000538437	BMI, Age, gender, usual stool type, history of antibiotic usage
Diseases	Ulcerative colitis (K51)	k__Bacteria;p__Proteobacteria;c__Gammaproteobacteria;o__Pseudomonadales;f__Pseudomonadaceae;g__Pseudomonas;s__Pseudomonas putida	1.36164	1.34704e-06	0.00164849	BMI, Age, gender, usual stool type, history of antibiotic usage
Diseases	Ulcerative colitis (K51)	k__Eukaryota;p__Arthropoda;c__Arachnida;o__Araneae;f__Araneidae;g__Nephila;s__Nephila clavipes	1.1714	1.91326e-06	0.00233975	BMI, Age, gender, usual stool type, history of antibiotic usage
Diseases	Ulcerative colitis (K51)	k__Bacteria;p__Firmicutes;c__Clostridia;o__Clostridiales;f__Clostridiaceae;g__Clostridium;s__Clostridium sp. ATCC BAA-442	1.35728	2.38387e-06	0.00291309	BMI, Age, gender, usual stool type, history of antibiotic usage
Diseases	Ulcerative colitis (K51)	k__Bacteria;p__Firmicutes;c__Clostridia;o__Clostridiales;f__Clostridiaceae;g__Clostridium;s__Clostridium sp. M62_1	1.19023	3.27763e-06	0.00400031	BMI, Age, gender, usual stool type, history of antibiotic usage
Diseases	Ulcerative colitis (K51)	k__Bacteria;p__Firmicutes;c__Clostridia;o__Clostridiales;f__Ruminococcaceae;g__Unclassified;s__Ruminococcaceae bacterium AM28-23LB	1.18617	3.90558e-06	0.00476318	BMI, Age, gender, usual stool type, history of antibiotic usage
Diseases	Ulcerative colitis (K51)	k__Bacteria;p__Firmicutes;c__Clostridia;o__Clostridiales;f__Unclassified;g__Unclassified;s__Clostridiales bacterium VE202-03	1.49399	5.12869e-06	0.00624823	BMI, Age, gender, usual stool type, history of antibiotic usage
Diseases	Ulcerative colitis (K51)	k__Bacteria;p__Proteobacteria;c__Gammaproteobacteria;o__Enterobacterales;f__Enterobacteriaceae;g__Cronobacter;s__Cronobacter malonaticus	1.15557	6.34296e-06	0.00771823	BMI, Age, gender, usual stool type, history of antibiotic usage
Diseases	Ulcerative colitis (K51)	k__Bacteria;p__Firmicutes;c__Clostridia;o__Clostridiales;f__Clostridiaceae;g__Clostridium;s__Clostridium sp. AM34-11AC	1.79945	8.04856e-06	0.00978711	BMI, Age, gender, usual stool type, history of antibiotic usage
Diseases	Ulcerative colitis (K51)	k__Bacteria;p__Proteobacteria;c__Betaproteobacteria;o__Neisseriales;f__Neisseriaceae;g__Neisseria;s__Neisseria sp. HMSC06F02	1.10976	9.96149e-06	0.012094	BMI, Age, gender, usual stool type, history of antibiotic usage
Diseases	Ulcerative colitis (K51)	k__Bacteria;p__Firmicutes;c__Clostridia;o__Clostridiales;f__Clostridiaceae;g__Clostridium;s__Clostridium sp. SN20	1.31995	1.09718e-05	0.0133155	BMI, Age, gender, usual stool type, history of antibiotic usage
Diseases	Ulcerative colitis (K51)	k__Bacteria;p__Firmicutes;c__Clostridia;o__Clostridiales;f__Peptostreptococcaceae;g__Clostridioides;s__Clostridioides difficile	0.871207	1.11304e-05	0.0135111	BMI, Age, gender, usual stool type, history of antibiotic usage
Diseases	Ulcerative colitis (K51)	k__Bacteria;p__Firmicutes;c__Clostridia;o__Clostridiales;f__Lachnospiraceae;g__Lachnoclostridium;s__[Clostridium] bolteae	1.2004	1.28003e-05	0.0155243	BMI, Age, gender, usual stool type, history of antibiotic usage
Diseases	Ulcerative colitis (K51)	k__Bacteria;p__Firmicutes;c__Clostridia;o__Clostridiales;f__Lachnospiraceae;g__Lachnoclostridium;s__[Clostridium] clostridioforme	1.32501	1.64473e-05	0.0199181	BMI, Age, gender, usual stool type, history of antibiotic usage
Diseases	Ulcerative colitis (K51)	k__Bacteria;p__Firmicutes;c__Clostridia;o__Clostridiales;f__Clostridiaceae;g__Clostridium;s__Clostridium sp. CAG:81	1.41421	1.78767e-05	0.0216404	BMI, Age, gender, usual stool type, history of antibiotic usage
Diseases	Ulcerative colitis (K51)	k__Bacteria;p__Proteobacteria;c__Gammaproteobacteria;o__Enterobacterales;f__Enterobacteriaceae;g__Klebsiella;s__Klebsiella oxytoca	1.0901	3.13516e-05	0.0378472	BMI, Age, gender, usual stool type, history of antibiotic usage
Diseases	Vitamin B12 deficiency anemia (D51)	k__Bacteria;p__Firmicutes;c__Bacilli;o__Lactobacillales;f__Streptococcaceae;g__Streptococcus;s__Streptococcus salivarius	1.67666	1.29639e-06	0.00159572	BMI, Age, gender, usual stool type
Diseases	Vitamin B12 deficiency anemia (D51)	k__Bacteria;p__Firmicutes;c__Clostridia;o__Clostridiales;f__Unclassified;g__Unclassified;s__butyrate-producing bacterium SS3_4	0.891461	2.93484e-06	0.00360763	BMI, Age, gender, usual stool type
Diseases	Vitamin B12 deficiency anemia (D51)	k__Bacteria;p__Firmicutes;c__Clostridia;o__Clostridiales;f__Clostridiaceae;g__Clostridium;s__Clostridium sp. CAG:81	0.735343	3.10865e-06	0.00382116	BMI, Age, gender, usual stool type
Diseases	Vitamin B12 deficiency anemia (D51)	k__Bacteria;p__Proteobacteria;c__Gammaproteobacteria;o__Enterobacterales;f__Enterobacteriaceae;g__Escherichia;s__Escherichia coli	1.29445	4.88714e-06	0.00600183	BMI, Age, gender, usual stool type
Diseases	Vitamin B12 deficiency anemia (D51)	k__Bacteria;p__Firmicutes;c__Negativicutes;o__Veillonellales;f__Veillonellaceae;g__Veillonella;s__Veillonella parvula	1.62076	9.34618e-06	0.0114669	BMI, Age, gender, usual stool type
Diseases	Vitamin B12 deficiency anemia (D51)	k__Bacteria;p__Proteobacteria;c__Gammaproteobacteria;o__Enterobacterales;f__Enterobacteriaceae;g__Shigella;s__Shigella sonnei	0.91015	1.41109e-05	0.0173008	BMI, Age, gender, usual stool type
Diseases	Vitamin B12 deficiency anemia (D51)	k__Bacteria;p__Firmicutes;c__Bacilli;o__Lactobacillales;f__Streptococcaceae;g__Streptococcus;s__Streptococcus salivarius	1.66664	1.46888e-06	0.00180804	BMI, Age, gender, usual stool type, history of antibiotic usage
Diseases	Vitamin B12 deficiency anemia (D51)	k__Bacteria;p__Firmicutes;c__Clostridia;o__Clostridiales;f__Unclassified;g__Unclassified;s__butyrate-producing bacterium SS3_4	0.887299	3.23786e-06	0.00398071	BMI, Age, gender, usual stool type, history of antibiotic usage
Diseases	Vitamin B12 deficiency anemia (D51)	k__Bacteria;p__Firmicutes;c__Clostridia;o__Clostridiales;f__Clostridiaceae;g__Clostridium;s__Clostridium sp. CAG:81	0.725142	3.76288e-06	0.00462489	BMI, Age, gender, usual stool type, history of antibiotic usage
Diseases	Vitamin B12 deficiency anemia (D51)	k__Bacteria;p__Proteobacteria;c__Gammaproteobacteria;o__Enterobacterales;f__Enterobacteriaceae;g__Escherichia;s__Escherichia coli	1.27976	5.81293e-06	0.0071386	BMI, Age, gender, usual stool type, history of antibiotic usage
Diseases	Vitamin B12 deficiency anemia (D51)	k__Bacteria;p__Firmicutes;c__Negativicutes;o__Veillonellales;f__Veillonellaceae;g__Veillonella;s__Veillonella parvula	1.60817	1.06712e-05	0.0130928	BMI, Age, gender, usual stool type, history of antibiotic usage
Diseases	Vitamin B12 deficiency anemia (D51)	k__Bacteria;p__Proteobacteria;c__Gammaproteobacteria;o__Enterobacterales;f__Enterobacteriaceae;g__Shigella;s__Shigella sonnei	0.895038	1.7119e-05	0.0209884	BMI, Age, gender, usual stool type, history of antibiotic usage
Medications	Agomelatine (N06AX22)	k__Bacteria;p__Firmicutes;c__Clostridia;o__Clostridiales;f__Lachnospiraceae;g__Anaerotignum;s__Anaerotignum lactatifermentans	1.43936	2.82836e-05	0.0348517	BMI, Age, gender, usual stool type
Medications	Allopurinol (M04AA01)	k__Bacteria;p__Firmicutes;c__Clostridia;o__Clostridiales;f__Clostridiaceae;g__Butyricicoccus;s__Butyricicoccus porcorum	-0.755235	3.34483e-05	0.0411897	BMI, Age, gender, usual stool type
Medications	Alprazolam (N05BA12)	k__Bacteria;p__Firmicutes;c__Clostridia;o__Clostridiales;f__Clostridiaceae;g__Clostridium;s__Clostridium botulinum	-0.669564	9.40554e-06	0.0115772	BMI, Age, gender, usual stool type
Medications	Alprazolam (N05BA12)	k__Bacteria;p__Bacteroidetes;c__Bacteroidia;o__Bacteroidales;f__Bacteroidaceae;g__Bacteroides;s__Bacteroides sp. CAG:1076	1.31882	1.90048e-05	0.0233746	BMI, Age, gender, usual stool type
Medications	Aminosalicylic acid and similar agents (A07EC)	k__Bacteria;p__Proteobacteria;c__Gammaproteobacteria;o__Enterobacterales;f__Enterobacteriaceae;g__Cronobacter;s__Cronobacter malonaticus	0.840319	1.00254e-05	0.0123575	BMI, Age, gender, usual stool type
Medications	Aminosalicylic acid and similar agents (A07EC)	k__Bacteria;p__Proteobacteria;c__Gammaproteobacteria;o__Enterobacterales;f__Enterobacteriaceae;g__Klebsiella;s__Klebsiella oxytoca	0.815666	3.07543e-05	0.037857	BMI, Age, gender, usual stool type
Medications	Aminosalicylic acid and similar agents (A07EC)	k__Bacteria;p__Firmicutes;c__Unclassified;o__Unclassified;f__Unclassified;g__Unclassified;s__Firmicutes bacterium CAG:94	0.62303	3.6739e-05	0.0451999	BMI, Age, gender, usual stool type
Medications	Amlodipine (C08CA01)	k__Bacteria;p__Proteobacteria;c__Betaproteobacteria;o__Burkholderiales;f__Sutterellaceae;g__Parasutterella;s__Parasutterella excrementihominis CAG:233	1.29986	3.11341e-05	0.0383243	BMI, Age, gender, usual stool type
Medications	Antiinfectives and antiseptics, excl. combinations with corticosteroids (G01A)	k__Bacteria;p__Proteobacteria;c__Gammaproteobacteria;o__Enterobacterales;f__Enterobacteriaceae;g__Cronobacter;s__Cronobacter malonaticus	0.824965	1.24512e-05	0.0153269	BMI, Age, gender, usual stool type
Medications	Blood glucose lowering drugs, excl. insulins (A10B)	k__Bacteria;p__Proteobacteria;c__Gammaproteobacteria;o__Enterobacterales;f__Enterobacteriaceae;g__Escherichia;s__Escherichia coli	2.57652	1.27837e-09	1.57332e-06	BMI, Age, gender, usual stool type
Medications	Blood glucose lowering drugs, excl. insulins (A10B)	k__Bacteria;p__Firmicutes;c__Clostridia;o__Clostridiales;f__Lachnospiraceae;g__Lachnoclostridium;s__[Clostridium] bolteae	1.08692	4.05839e-08	4.98846e-05	BMI, Age, gender, usual stool type
Medications	Blood glucose lowering drugs, excl. insulins (A10B)	k__Bacteria;p__Firmicutes;c__Clostridia;o__Clostridiales;f__Unclassified;g__Unclassified;s__Clostridiales bacterium VE202-03	1.24489	1.13966e-07	0.0001399	BMI, Age, gender, usual stool type
Medications	Blood glucose lowering drugs, excl. insulins (A10B)	k__Bacteria;p__Proteobacteria;c__Gammaproteobacteria;o__Enterobacterales;f__Enterobacteriaceae;g__Shigella;s__Shigella sonnei	1.58298	4.81594e-07	0.000590271	BMI, Age, gender, usual stool type
Medications	Blood glucose lowering drugs, excl. insulins (A10B)	k__Bacteria;p__Proteobacteria;c__Gammaproteobacteria;o__Enterobacterales;f__Enterobacteriaceae;g__Shigella;s__Shigella flexneri	1.76425	1.43625e-06	0.00175725	BMI, Age, gender, usual stool type
Medications	Blood glucose lowering drugs, excl. insulins (A10B)	k__Bacteria;p__Firmicutes;c__Clostridia;o__Clostridiales;f__Clostridiaceae;g__Unclassified;s__Clostridiaceae bacterium OM08-6BH	-1.26163	1.58107e-06	0.00193155	BMI, Age, gender, usual stool type
Medications	Blood glucose lowering drugs, excl. insulins (A10B)	k__Bacteria;p__Firmicutes;c__Clostridia;o__Clostridiales;f__Peptostreptococcaceae;g__Paeniclostridium;s__Paeniclostridium sordellii	-2.40224	2.93311e-06	0.00357581	BMI, Age, gender, usual stool type
Medications	Blood glucose lowering drugs, excl. insulins (A10B)	k__Bacteria;p__Firmicutes;c__Clostridia;o__Clostridiales;f__Lachnospiraceae;g__Lachnoclostridium;s__[Clostridium] clostridioforme	1.02726	3.64353e-06	0.00444956	BMI, Age, gender, usual stool type
Medications	Blood glucose lowering drugs, excl. insulins (A10B)	k__Bacteria;p__Firmicutes;c__Clostridia;o__Clostridiales;f__Peptostreptococcaceae;g__Romboutsia;s__Romboutsia timonensis	-2.46942	2.23616e-05	0.0271906	BMI, Age, gender, usual stool type
Medications	Blood glucose lowering drugs, excl. insulins (A10B)	k__Bacteria;p__Firmicutes;c__Clostridia;o__Clostridiales;f__Ruminococcaceae;g__Ruminococcus;s__Ruminococcus sp. AF37-20	-2.64818	2.39281e-05	0.0288898	BMI, Age, gender, usual stool type
Medications	Blood glucose lowering drugs, excl. insulins (A10B)	k__Bacteria;p__Firmicutes;c__Clostridia;o__Clostridiales;f__Ruminococcaceae;g__Ruminococcus;s__Ruminococcus sp. AM28-13	-3.08601	2.92543e-05	0.0353566	BMI, Age, gender, usual stool type
Medications	Corticosteroids, combinations with antiseptics (D07B)	k__Eukaryota;p__Ascomycota;c__Sordariomycetes;o__Glomerellales;f__Plectosphaerellaceae;g__Verticillium;s__Verticillium longisporum	1.35454	1.49554e-05	0.0184395	BMI, Age, gender, usual stool type
Medications	Dihydropyridine derivatives (C08CA)	k__Bacteria;p__Bacteroidetes;c__Bacteroidia;o__Bacteroidales;f__Bacteroidaceae;g__Bacteroides;s__Bacteroides gallinarum	2.68879	1.63209e-06	0.00200871	BMI, Age, gender, usual stool type
Medications	Dihydropyridine derivatives (C08CA)	k__Bacteria;p__Firmicutes;c__Clostridia;o__Clostridiales;f__Lachnospiraceae;g__Anaerotignum;s__Anaerotignum lactatifermentans	1.73369	4.58281e-06	0.00563524	BMI, Age, gender, usual stool type
Medications	Esomeprazole (A02BC05)	k__Bacteria;p__Firmicutes;c__Bacilli;o__Lactobacillales;f__Streptococcaceae;g__Streptococcus;s__Streptococcus parasanguinis	1.2163	5.12954e-08	6.31446e-05	BMI, Age, gender, usual stool type
Medications	Esomeprazole (A02BC05)	k__Bacteria;p__Firmicutes;c__Bacilli;o__Lactobacillales;f__Streptococcaceae;g__Streptococcus;s__Streptococcus salivarius	1.48531	1.41597e-06	0.00174164	BMI, Age, gender, usual stool type
Medications	Esomeprazole (A02BC05)	k__Bacteria;p__Firmicutes;c__Negativicutes;o__Veillonellales;f__Veillonellaceae;g__Veillonella;s__Veillonella parvula	1.39365	1.78526e-05	0.0219404	BMI, Age, gender, usual stool type
Medications	Fluticasone furoate (R01AD12)	k__Bacteria;p__Firmicutes;c__Clostridia;o__Clostridiales;f__Lachnospiraceae;g__Coprococcus;s__Coprococcus comes	1.09258	8.70557e-06	0.0107166	BMI, Age, gender, usual stool type
Medications	Gabapentin (N03AX12)	k__Bacteria;p__Firmicutes;c__Clostridia;o__Clostridiales;f__Ruminococcaceae;g__Ruminococcus;s__Ruminococcus sp. AF18-29	-3.66393	4.40483e-06	0.00533257	BMI, Age, gender, usual stool type
Medications	Gabapentin (N03AX12)	k__Bacteria;p__Firmicutes;c__Clostridia;o__Clostridiales;f__Ruminococcaceae;g__Ruminococcus;s__Ruminococcus sp. HUN007	-2.47641	5.69505e-06	0.00690592	BMI, Age, gender, usual stool type
Medications	Gabapentin (N03AX12)	k__Bacteria;p__Firmicutes;c__Clostridia;o__Clostridiales;f__Ruminococcaceae;g__Ruminococcus;s__Ruminococcus albus	-1.56171	5.91953e-06	0.00725245	BMI, Age, gender, usual stool type
Medications	Gabapentin (N03AX12)	k__Bacteria;p__Bacteroidetes;c__Bacteroidia;o__Bacteroidales;f__Prevotellaceae;g__Prevotella;s__Prevotella sp. CAG:485	1.3438	6.27279e-06	0.00769337	BMI, Age, gender, usual stool type
Medications	Gabapentin (N03AX12)	k__Bacteria;p__Firmicutes;c__Clostridia;o__Clostridiales;f__Oscillospiraceae;g__Oscillibacter;s__Oscillibacter sp. KLE 1728	1.46505	1.55534e-05	0.0190324	BMI, Age, gender, usual stool type
Medications	Gabapentin (N03AX12)	k__Bacteria;p__Proteobacteria;c__Gammaproteobacteria;o__Vibrionales;f__Vibrionaceae;g__Vibrio;s__Vibrio cholerae	1.13479	1.73631e-05	0.0212372	BMI, Age, gender, usual stool type
Medications	Gabapentin (N03AX12)	k__Bacteria;p__Firmicutes;c__Clostridia;o__Clostridiales;f__Unclassified;g__Lawsonibacter;s__Lawsonibacter asaccharolyticus	1.12578	2.85417e-05	0.0348236	BMI, Age, gender, usual stool type
Medications	Gabapentin (N03AX12)	k__Bacteria;p__Proteobacteria;c__Betaproteobacteria;o__Burkholderiales;f__Burkholderiaceae;g__Ralstonia;s__Ralstonia solanacearum	0.936695	2.88832e-05	0.0352275	BMI, Age, gender, usual stool type
Medications	Gabapentin (N03AX12)	k__Bacteria;p__Bacteroidetes;c__Bacteroidia;o__Bacteroidales;f__Tannerellaceae;g__Parabacteroides;s__Parabacteroides merdae CAG:48	1.44075	3.80863e-05	0.0463654	BMI, Age, gender, usual stool type
Medications	Glucocorticoids (H02AB)	k__Bacteria;p__Firmicutes;c__Clostridia;o__Clostridiales;f__Lachnospiraceae;g__Blautia;s__Blautia sp. CAG:237	1.13403	2.23238e-06	0.00274655	BMI, Age, gender, usual stool type
Medications	Glucocorticoids (H02AB)	k__Bacteria;p__Bacteroidetes;c__Bacteroidia;o__Bacteroidales;f__Bacteroidaceae;g__Bacteroides;s__Bacteroides sp. AF29-11	1.99294	9.0035e-06	0.0110613	BMI, Age, gender, usual stool type
Medications	Glucocorticoids (H02AB)	k__Bacteria;p__Bacteroidetes;c__Bacteroidia;o__Bacteroidales;f__Bacteroidaceae;g__Bacteroides;s__Bacteroides sp. D20	1.76481	1.37456e-05	0.0168684	BMI, Age, gender, usual stool type
Medications	Glucocorticoids (H02AB)	k__Bacteria;p__Firmicutes;c__Clostridia;o__Clostridiales;f__Lachnospiraceae;g__Blautia;s__Blautia wexlerae	0.761744	1.89024e-05	0.0231752	BMI, Age, gender, usual stool type
Medications	Glucocorticoids (H02AB)	k__Bacteria;p__Firmicutes;c__Erysipelotrichia;o__Erysipelotrichales;f__Erysipelotrichaceae;g__Coprobacillus;s__Coprobacillus sp. CAG:698	-3.17849	2.14634e-05	0.0260977	BMI, Age, gender, usual stool type
Medications	Glucocorticoids (H02AB)	k__Bacteria;p__Bacteroidetes;c__Bacteroidia;o__Bacteroidales;f__Bacteroidaceae;g__Bacteroides;s__Bacteroides uniformis	1.41743	3.34968e-05	0.0410047	BMI, Age, gender, usual stool type
Medications	Insulins and analogues for injection, long-acting (A10AE)	k__Bacteria;p__Proteobacteria;c__Gammaproteobacteria;o__Enterobacterales;f__Enterobacteriaceae;g__Escherichia;s__Escherichia coli	2.95175	1.91572e-08	2.36149e-05	BMI, Age, gender, usual stool type
Medications	Insulins and analogues for injection, long-acting (A10AE)	k__Bacteria;p__Proteobacteria;c__Gammaproteobacteria;o__Enterobacterales;f__Enterobacteriaceae;g__Shigella;s__Shigella sonnei	1.82748	2.3817e-06	0.00292954	BMI, Age, gender, usual stool type
Medications	Insulins and analogues for injection, long-acting (A10AE)	k__Bacteria;p__Proteobacteria;c__Gammaproteobacteria;o__Enterobacterales;f__Enterobacteriaceae;g__Cronobacter;s__Cronobacter malonaticus	1.01976	6.68169e-06	0.00820134	BMI, Age, gender, usual stool type
Medications	Insulins and analogues for injection, long-acting (A10AE)	k__Bacteria;p__Proteobacteria;c__Gammaproteobacteria;o__Enterobacterales;f__Enterobacteriaceae;g__Shigella;s__Shigella flexneri	2.00721	9.44859e-06	0.0115926	BMI, Age, gender, usual stool type
Medications	Insulins and analogues for injection, long-acting (A10AE)	k__Bacteria;p__Firmicutes;c__Clostridia;o__Clostridiales;f__Clostridiaceae;g__Clostridium;s__Clostridium sp. CAG:62_40_43	-2.97306	4.07522e-05	0.0498307	BMI, Age, gender, usual stool type
Medications	Mebeverine (A03AA04)	k__Bacteria;p__Proteobacteria;c__Gammaproteobacteria;o__Enterobacterales;f__Enterobacteriaceae;g__Escherichia;s__Escherichia coli	2.02131	7.56469e-06	0.0093119	BMI, Age, gender, usual stool type
Medications	Mebeverine (A03AA04)	k__Bacteria;p__Proteobacteria;c__Gammaproteobacteria;o__Enterobacterales;f__Enterobacteriaceae;g__Shigella;s__Shigella sonnei	1.38187	3.53915e-05	0.0435246	BMI, Age, gender, usual stool type
Medications	Metformin (A10BA02)	k__Bacteria;p__Proteobacteria;c__Gammaproteobacteria;o__Enterobacterales;f__Enterobacteriaceae;g__Escherichia;s__Escherichia coli	1.53267	9.22587e-09	1.13513e-05	BMI, Age, gender, usual stool type
Medications	Metformin (A10BA02)	k__Bacteria;p__Firmicutes;c__Clostridia;o__Clostridiales;f__Peptostreptococcaceae;g__Romboutsia;s__Romboutsia timonensis	-2.04655	2.22071e-08	2.73001e-05	BMI, Age, gender, usual stool type
Medications	Metformin (A10BA02)	k__Bacteria;p__Firmicutes;c__Clostridia;o__Clostridiales;f__Peptostreptococcaceae;g__Intestinibacter;s__Intestinibacter bartlettii	-1.58791	3.92995e-08	4.83023e-05	BMI, Age, gender, usual stool type
Medications	Metformin (A10BA02)	k__Bacteria;p__Firmicutes;c__Clostridia;o__Clostridiales;f__Ruminococcaceae;g__Ruminococcus;s__Ruminococcus sp. AF37-20	-1.80998	9.95648e-07	0.00122209	BMI, Age, gender, usual stool type
Medications	Metformin (A10BA02)	k__Bacteria;p__Firmicutes;c__Clostridia;o__Clostridiales;f__Clostridiaceae;g__Unclassified;s__Clostridiaceae bacterium OM08-6BH	-0.7532	2.81948e-06	0.00345916	BMI, Age, gender, usual stool type
Medications	Metformin (A10BA02)	k__Bacteria;p__Firmicutes;c__Clostridia;o__Clostridiales;f__Lachnospiraceae;g__Lachnoclostridium;s__[Clostridium] clostridioforme	0.580741	3.10869e-05	0.0380588	BMI, Age, gender, usual stool type
Medications	Metformin (A10BA02)	k__Bacteria;p__Firmicutes;c__Clostridia;o__Clostridiales;f__Oscillospiraceae;g__Oscillibacter;s__Oscillibacter sp. 57_20	-0.91336	3.97746e-05	0.0486425	BMI, Age, gender, usual stool type
Medications	Metoprolol (C07AB02)	k__Bacteria;p__Bacteroidetes;c__Bacteroidia;o__Bacteroidales;f__Tannerellaceae;g__Parabacteroides;s__Parabacteroides sp. AM17-47	0.713361	5.53114e-10	6.80884e-07	BMI, Age, gender, usual stool type
Medications	Metoprolol (C07AB02)	k__Bacteria;p__Bacteroidetes;c__Bacteroidia;o__Bacteroidales;f__Tannerellaceae;g__Parabacteroides;s__Parabacteroides merdae CAG:48	0.648352	4.67976e-09	5.75607e-06	BMI, Age, gender, usual stool type
Medications	Metoprolol (C07AB02)	k__Bacteria;p__Bacteroidetes;c__Bacteroidia;o__Bacteroidales;f__Bacteroidaceae;g__Bacteroides;s__Bacteroides nordii	0.691333	9.61318e-09	1.18135e-05	BMI, Age, gender, usual stool type
Medications	Metoprolol (C07AB02)	k__Bacteria;p__Bacteroidetes;c__Bacteroidia;o__Bacteroidales;f__Tannerellaceae;g__Parabacteroides;s__Parabacteroides merdae	0.983939	1.21112e-08	1.48729e-05	BMI, Age, gender, usual stool type
Medications	Metoprolol (C07AB02)	k__Bacteria;p__Bacteroidetes;c__Bacteroidia;o__Bacteroidales;f__Bacteroidaceae;g__Bacteroides;s__Bacteroides sp. 3_1_23	0.749316	2.19344e-08	2.69068e-05	BMI, Age, gender, usual stool type
Medications	Metoprolol (C07AB02)	k__Bacteria;p__Firmicutes;c__Clostridia;o__Clostridiales;f__Lachnospiraceae;g__Dorea;s__Dorea sp. 42_8	0.648335	2.83796e-08	3.47762e-05	BMI, Age, gender, usual stool type
Medications	Metoprolol (C07AB02)	k__Bacteria;p__Bacteroidetes;c__Bacteroidia;o__Bacteroidales;f__Tannerellaceae;g__Tannerella;s__Tannerella sp. 6_1_58FAA_CT1	0.670774	3.41711e-08	4.18451e-05	BMI, Age, gender, usual stool type
Medications	Metoprolol (C07AB02)	k__Bacteria;p__Bacteroidetes;c__Bacteroidia;o__Bacteroidales;f__Tannerellaceae;g__Parabacteroides;s__Parabacteroides johnsonii CAG:246	0.60888	3.65086e-08	4.46882e-05	BMI, Age, gender, usual stool type
Medications	Metoprolol (C07AB02)	k__Bacteria;p__Bacteroidetes;c__Bacteroidia;o__Bacteroidales;f__Tannerellaceae;g__Parabacteroides;s__Parabacteroides sp. 20_3	0.776875	4.36591e-08	5.33948e-05	BMI, Age, gender, usual stool type
Medications	Metoprolol (C07AB02)	k__Bacteria;p__Bacteroidetes;c__Bacteroidia;o__Bacteroidales;f__Rikenellaceae;g__Alistipes;s__Alistipes finegoldii CAG:68	0.5516	6.91376e-08	8.44449e-05	BMI, Age, gender, usual stool type
Medications	Metoprolol (C07AB02)	k__Bacteria;p__Bacteroidetes;c__Cytophagia;o__Cytophagales;f__Flammeovirgaceae;g__Cesiribacter;s__Cesiribacter andamanensis	0.561045	9.9943e-08	0.000121867	BMI, Age, gender, usual stool type
Medications	Metoprolol (C07AB02)	k__Bacteria;p__Bacteroidetes;c__Bacteroidia;o__Bacteroidales;f__Bacteroidaceae;g__Bacteroides;s__Bacteroides sp. 4_3_47FAA	0.885416	1.11604e-07	0.000136086	BMI, Age, gender, usual stool type
Medications	Metoprolol (C07AB02)	k__Viruses;p__Unclassified;c__Unclassified;o__Caudovirales;f__Siphoviridae;g__Unclassified;s__Siphoviridae sp.	-1.55647	1.33249e-07	0.000161308	BMI, Age, gender, usual stool type
Medications	Metoprolol (C07AB02)	k__Bacteria;p__Bacteroidetes;c__Bacteroidia;o__Bacteroidales;f__Rikenellaceae;g__Alistipes;s__Alistipes sp. HGB5	0.78974	1.37084e-07	0.000166903	BMI, Age, gender, usual stool type
Medications	Metoprolol (C07AB02)	k__Bacteria;p__Bacteroidetes;c__Bacteroidia;o__Bacteroidales;f__Unclassified;g__Unclassified;s__Bacteroidales bacterium Barb7	0.559669	1.40109e-07	0.000170568	BMI, Age, gender, usual stool type
Medications	Metoprolol (C07AB02)	k__Bacteria;p__Proteobacteria;c__Alphaproteobacteria;o__Rhodospirillales;f__Rhodospirillaceae;g__Nitrospirillum;s__Nitrospirillum amazonense	0.371296	1.82795e-07	0.000222031	BMI, Age, gender, usual stool type
Medications	Metoprolol (C07AB02)	k__Bacteria;p__Bacteroidetes;c__Bacteroidia;o__Bacteroidales;f__Rikenellaceae;g__Alistipes;s__Alistipes sp. CHKCI003	0.572146	1.96654e-07	0.000238751	BMI, Age, gender, usual stool type
Medications	Metoprolol (C07AB02)	k__Bacteria;p__Bacteroidetes;c__Bacteroidia;o__Bacteroidales;f__Rikenellaceae;g__Alistipes;s__Alistipes sp. CAG:53	0.558578	2.05445e-07	0.000249335	BMI, Age, gender, usual stool type
Medications	Metoprolol (C07AB02)	k__Bacteria;p__Proteobacteria;c__Betaproteobacteria;o__Burkholderiales;f__Alcaligenaceae;g__Bordetella;s__Bordetella hinzii	0.423448	2.09552e-07	0.00025405	BMI, Age, gender, usual stool type
Medications	Metoprolol (C07AB02)	k__Bacteria;p__Bacteroidetes;c__Bacteroidia;o__Bacteroidales;f__Porphyromonadaceae;g__Porphyromonas;s__Porphyromonas gingivalis	0.516876	2.61335e-07	0.000316424	BMI, Age, gender, usual stool type
Medications	Metoprolol (C07AB02)	k__Bacteria;p__Bacteroidetes;c__Bacteroidia;o__Bacteroidales;f__Tannerellaceae;g__Parabacteroides;s__Parabacteroides johnsonii	0.779065	2.74447e-07	0.000332247	BMI, Age, gender, usual stool type
Medications	Metoprolol (C07AB02)	k__Bacteria;p__Proteobacteria;c__Alphaproteobacteria;o__Rhizobiales;f__Rhizobiaceae;g__Agrobacterium;s__Agrobacterium deltaense	0.410115	3.65776e-07	0.000440438	BMI, Age, gender, usual stool type
Medications	Metoprolol (C07AB02)	k__Bacteria;p__Proteobacteria;c__Betaproteobacteria;o__Rhodocyclales;f__Zoogloeaceae;g__Thauera;s__Thauera phenylacetica	0.601575	3.88576e-07	0.000467482	BMI, Age, gender, usual stool type
Medications	Metoprolol (C07AB02)	k__Bacteria;p__Bacteroidetes;c__Bacteroidia;o__Bacteroidales;f__Bacteroidaceae;g__Bacteroides;s__Bacteroides dorei	0.78391	3.87955e-07	0.00046815	BMI, Age, gender, usual stool type
Medications	Metoprolol (C07AB02)	k__Bacteria;p__Proteobacteria;c__Gammaproteobacteria;o__Pseudomonadales;f__Moraxellaceae;g__Acinetobacter;s__Acinetobacter baumannii	0.386569	3.95843e-07	0.000477045	BMI, Age, gender, usual stool type
Medications	Metoprolol (C07AB02)	k__Bacteria;p__Unclassified;c__Unclassified;o__Unclassified;f__Unclassified;g__Unclassified;s__bacterium HR39	0.396902	4.30655e-07	0.000517071	BMI, Age, gender, usual stool type
Medications	Metoprolol (C07AB02)	k__Bacteria;p__Bacteroidetes;c__Bacteroidia;o__Bacteroidales;f__Unclassified;g__Unclassified;s__Bacteroidales bacterium Barb6XT	0.577526	4.32767e-07	0.00052082	BMI, Age, gender, usual stool type
Medications	Metoprolol (C07AB02)	k__Bacteria;p__Bacteroidetes;c__Bacteroidia;o__Bacteroidales;f__Tannerellaceae;g__Parabacteroides;s__Parabacteroides distasonis	0.623967	4.55175e-07	0.000547308	BMI, Age, gender, usual stool type
Medications	Metoprolol (C07AB02)	k__Bacteria;p__Proteobacteria;c__Betaproteobacteria;o__Burkholderiales;f__Alcaligenaceae;g__Bordetella;s__Bordetella pertussis	0.360767	4.63505e-07	0.000556925	BMI, Age, gender, usual stool type
Medications	Metoprolol (C07AB02)	k__Bacteria;p__Bacteroidetes;c__Bacteroidia;o__Bacteroidales;f__Bacteroidaceae;g__Bacteroides;s__Bacteroides sp. 3_1_40A	0.805207	4.71889e-07	0.000566731	BMI, Age, gender, usual stool type
Medications	Metoprolol (C07AB02)	k__Bacteria;p__Bacteroidetes;c__Bacteroidia;o__Bacteroidales;f__Bacteroidaceae;g__Bacteroides;s__Bacteroides caccae CAG:21	0.60822	4.7685e-07	0.00057253	BMI, Age, gender, usual stool type
Medications	Metoprolol (C07AB02)	k__Bacteria;p__Unclassified;c__Unclassified;o__Unclassified;f__Unclassified;g__Unclassified;s__uncultured bacterium MedeBAC46A06	0.797516	4.80966e-07	0.000577326	BMI, Age, gender, usual stool type
Medications	Metoprolol (C07AB02)	k__Bacteria;p__Bacteroidetes;c__Bacteroidia;o__Bacteroidales;f__Rikenellaceae;g__Alistipes;s__Alistipes putredinis CAG:67	0.788677	4.94103e-07	0.000592676	BMI, Age, gender, usual stool type
Medications	Metoprolol (C07AB02)	k__Bacteria;p__Bacteroidetes;c__Bacteroidia;o__Bacteroidales;f__Tannerellaceae;g__Parabacteroides;s__Parabacteroides sp. D13	0.667028	5.07719e-07	0.000608731	BMI, Age, gender, usual stool type
Medications	Metoprolol (C07AB02)	k__Bacteria;p__Bacteroidetes;c__Bacteroidia;o__Bacteroidales;f__Tannerellaceae;g__Parabacteroides;s__Parabacteroides sp. CAG:2	0.672718	5.17965e-07	0.000620923	BMI, Age, gender, usual stool type
Medications	Metoprolol (C07AB02)	k__Bacteria;p__Proteobacteria;c__Betaproteobacteria;o__Burkholderiales;f__Comamonadaceae;g__Hydrogenophaga;s__Hydrogenophaga sp. T4	0.376705	5.42059e-07	0.000649309	BMI, Age, gender, usual stool type
Medications	Metoprolol (C07AB02)	k__Bacteria;p__Bacteroidetes;c__Bacteroidia;o__Bacteroidales;f__Porphyromonadaceae;g__Porphyromonas;s__Porphyromonas sp. 31_2	0.776822	5.51427e-07	0.000660404	BMI, Age, gender, usual stool type
Medications	Metoprolol (C07AB02)	k__Bacteria;p__Proteobacteria;c__Gammaproteobacteria;o__Xanthomonadales;f__Xanthomonadaceae;g__Stenotrophomonas;s__Stenotrophomonas maltophilia	0.422542	7.74376e-07	0.000922143	BMI, Age, gender, usual stool type
Medications	Metoprolol (C07AB02)	k__Bacteria;p__Bacteroidetes;c__Bacteroidia;o__Bacteroidales;f__Unclassified;g__Unclassified;s__Bacteroidales bacterium Barb6	0.545971	8.81989e-07	0.00105086	BMI, Age, gender, usual stool type
Medications	Metoprolol (C07AB02)	k__Bacteria;p__Bacteroidetes;c__Bacteroidia;o__Bacteroidales;f__Porphyromonadaceae;g__Porphyromonas;s__Porphyromonas crevioricanis	0.63584	9.07623e-07	0.00108019	BMI, Age, gender, usual stool type
Medications	Metoprolol (C07AB02)	k__Bacteria;p__Bacteroidetes;c__Bacteroidia;o__Bacteroidales;f__Rikenellaceae;g__Alistipes;s__Alistipes sp. CAG:157	0.537058	9.18959e-07	0.00109417	BMI, Age, gender, usual stool type
Medications	Metoprolol (C07AB02)	k__Bacteria;p__Bacteroidetes;c__Bacteroidia;o__Bacteroidales;f__Bacteroidaceae;g__Bacteroides;s__Bacteroides faecis CAG:32	0.652657	9.38959e-07	0.0011176	BMI, Age, gender, usual stool type
Medications	Metoprolol (C07AB02)	k__Bacteria;p__Bacteroidetes;c__Bacteroidia;o__Bacteroidales;f__Bacteroidaceae;g__Bacteroides;s__Bacteroides fragilis CAG:558	0.594575	9.77845e-07	0.00116303	BMI, Age, gender, usual stool type
Medications	Metoprolol (C07AB02)	k__Bacteria;p__Bacteroidetes;c__Bacteroidia;o__Bacteroidales;f__Bacteroidaceae;g__Bacteroides;s__Bacteroides fragilis	0.642935	1.16879e-06	0.00138611	BMI, Age, gender, usual stool type
Medications	Metoprolol (C07AB02)	k__Bacteria;p__Bacteroidetes;c__Bacteroidia;o__Bacteroidales;f__Bacteroidaceae;g__Bacteroides;s__Bacteroides ovatus	0.709245	1.17523e-06	0.00139361	BMI, Age, gender, usual stool type
Medications	Metoprolol (C07AB02)	k__Bacteria;p__Bacteroidetes;c__Bacteroidia;o__Bacteroidales;f__Bacteroidaceae;g__Bacteroides;s__Bacteroides fragilis CAG:47	0.625176	1.19183e-06	0.00141216	BMI, Age, gender, usual stool type
Medications	Metoprolol (C07AB02)	k__Bacteria;p__Proteobacteria;c__Gammaproteobacteria;o__Pseudomonadales;f__Pseudomonadaceae;g__Pseudomonas;s__Pseudomonas aeruginosa	0.284144	1.24982e-06	0.00147994	BMI, Age, gender, usual stool type
Medications	Metoprolol (C07AB02)	k__Bacteria;p__Proteobacteria;c__Betaproteobacteria;o__Burkholderiales;f__Burkholderiaceae;g__Burkholderia;s__Burkholderia pseudomallei	0.322033	1.35727e-06	0.00160484	BMI, Age, gender, usual stool type
Medications	Metoprolol (C07AB02)	k__Bacteria;p__Bacteroidetes;c__Bacteroidia;o__Bacteroidales;f__Bacteroidaceae;g__Bacteroides;s__Bacteroides sp. 1_1_14	0.812348	1.45345e-06	0.00171587	BMI, Age, gender, usual stool type
Medications	Metoprolol (C07AB02)	k__Bacteria;p__Bacteroidetes;c__Bacteroidia;o__Bacteroidales;f__Bacteroidaceae;g__Bacteroides;s__Bacteroides faecichinchillae	0.594637	1.49317e-06	0.00176172	BMI, Age, gender, usual stool type
Medications	Metoprolol (C07AB02)	k__Bacteria;p__Bacteroidetes;c__Bacteroidia;o__Bacteroidales;f__Rikenellaceae;g__Alistipes;s__Alistipes sp. CAG:29	0.666701	1.57642e-06	0.00185815	BMI, Age, gender, usual stool type
Medications	Metoprolol (C07AB02)	k__Bacteria;p__Bacteroidetes;c__Flavobacteriia;o__Flavobacteriales;f__Flavobacteriaceae;g__Ornithobacterium;s__Ornithobacterium rhinotracheale	0.565965	1.58337e-06	0.00186518	BMI, Age, gender, usual stool type
Medications	Metoprolol (C07AB02)	k__Bacteria;p__Bacteroidetes;c__Bacteroidia;o__Bacteroidales;f__Bacteroidaceae;g__Bacteroides;s__Bacteroides clarus CAG:160	0.593081	1.58784e-06	0.00187124	BMI, Age, gender, usual stool type
Medications	Metoprolol (C07AB02)	k__Bacteria;p__Bacteroidetes;c__Bacteroidia;o__Bacteroidales;f__Unclassified;g__Unclassified;s__Bacteroidales bacterium Barb4	0.507362	1.71334e-06	0.00201502	BMI, Age, gender, usual stool type
Medications	Metoprolol (C07AB02)	k__Bacteria;p__Bacteroidetes;c__Bacteroidia;o__Bacteroidales;f__Bacteroidaceae;g__Bacteroides;s__Bacteroides sp. 1_1_30	0.725239	1.76623e-06	0.00207086	BMI, Age, gender, usual stool type
Medications	Metoprolol (C07AB02)	k__Bacteria;p__Bacteroidetes;c__Bacteroidia;o__Bacteroidales;f__Bacteroidaceae;g__Bacteroides;s__Bacteroides sp. 9_1_42FAA	0.581884	1.8124e-06	0.00212881	BMI, Age, gender, usual stool type
Medications	Metoprolol (C07AB02)	k__Bacteria;p__Bacteroidetes;c__Bacteroidia;o__Bacteroidales;f__Bacteroidaceae;g__Bacteroides;s__Bacteroides thetaiotaomicron	0.674482	1.82311e-06	0.00214082	BMI, Age, gender, usual stool type
Medications	Metoprolol (C07AB02)	k__Bacteria;p__Bacteroidetes;c__Bacteroidia;o__Bacteroidales;f__Bacteroidaceae;g__Bacteroides;s__Bacteroides sp. 2_1_33B	0.704557	1.85974e-06	0.0021829	BMI, Age, gender, usual stool type
Medications	Metoprolol (C07AB02)	k__Bacteria;p__Bacteroidetes;c__Bacteroidia;o__Bacteroidales;f__Rikenellaceae;g__Alistipes;s__Alistipes sp. CAG:268	0.559827	1.97685e-06	0.0023171	BMI, Age, gender, usual stool type
Medications	Metoprolol (C07AB02)	k__Bacteria;p__Proteobacteria;c__Gammaproteobacteria;o__Pseudomonadales;f__Pseudomonadaceae;g__Pseudomonas;s__Pseudomonas syringae group genomosp. 3	0.3734	2.38402e-06	0.00278547	BMI, Age, gender, usual stool type
Medications	Metoprolol (C07AB02)	k__Bacteria;p__Proteobacteria;c__Betaproteobacteria;o__Burkholderiales;f__Burkholderiaceae;g__Burkholderia;s__Burkholderia cenocepacia	0.380307	2.3896e-06	0.00278958	BMI, Age, gender, usual stool type
Medications	Metoprolol (C07AB02)	k__Bacteria;p__Firmicutes;c__Clostridia;o__Clostridiales;f__Ruminococcaceae;g__Anaerotruncus;s__Anaerotruncus sp. CAG:390	-0.561219	2.41781e-06	0.0028236	BMI, Age, gender, usual stool type
Medications	Metoprolol (C07AB02)	k__Bacteria;p__Bacteroidetes;c__Bacteroidia;o__Bacteroidales;f__Porphyromonadaceae;g__Unclassified;s__Porphyromonadaceae bacterium KA00676	0.61095	2.70849e-06	0.0031533	BMI, Age, gender, usual stool type
Medications	Metoprolol (C07AB02)	k__Bacteria;p__Bacteroidetes;c__Bacteroidia;o__Bacteroidales;f__Bacteroidaceae;g__Bacteroides;s__Bacteroides eggerthii CAG:109	0.557857	2.73888e-06	0.00319373	BMI, Age, gender, usual stool type
Medications	Metoprolol (C07AB02)	k__Bacteria;p__Proteobacteria;c__Gammaproteobacteria;o__Chromatiales;f__Chromatiaceae;g__Thiocapsa;s__Thiocapsa sp. KS1	0.346605	2.7453e-06	0.00319799	BMI, Age, gender, usual stool type
Medications	Metoprolol (C07AB02)	k__Bacteria;p__Cyanobacteria;c__Unclassified;o__Nostocales;f__Tolypothrichaceae;g__Tolypothrix;s__Tolypothrix campylonemoides	0.317314	2.97553e-06	0.00346209	BMI, Age, gender, usual stool type
Medications	Metoprolol (C07AB02)	k__Bacteria;p__Bacteroidetes;c__Bacteroidia;o__Bacteroidales;f__Bacteroidaceae;g__Bacteroides;s__Bacteroides sartorii	0.694762	3.08247e-06	0.00358398	BMI, Age, gender, usual stool type
Medications	Metoprolol (C07AB02)	k__Bacteria;p__Bacteroidetes;c__Bacteroidia;o__Bacteroidales;f__Prevotellaceae;g__Prevotella;s__Prevotella sp. CAG:755	0.492967	3.12955e-06	0.00363791	BMI, Age, gender, usual stool type
Medications	Metoprolol (C07AB02)	k__Bacteria;p__Bacteroidetes;c__Bacteroidia;o__Bacteroidales;f__Bacteroidaceae;g__Bacteroides;s__Bacteroides sp. OM05-10AA	0.782181	3.24494e-06	0.00376667	BMI, Age, gender, usual stool type
Medications	Metoprolol (C07AB02)	k__Bacteria;p__Unclassified;c__Unclassified;o__Unclassified;f__Unclassified;g__Unclassified;s__uncultured bacterium	0.406641	3.27146e-06	0.00379845	BMI, Age, gender, usual stool type
Medications	Metoprolol (C07AB02)	k__Bacteria;p__Bacteroidetes;c__Bacteroidia;o__Bacteroidales;f__Bacteroidaceae;g__Bacteroides;s__Bacteroides vulgatus CAG:6	0.708997	3.30603e-06	0.00383641	BMI, Age, gender, usual stool type
Medications	Metoprolol (C07AB02)	k__Bacteria;p__Bacteroidetes;c__Bacteroidia;o__Bacteroidales;f__Tannerellaceae;g__Tannerella;s__Tannerella sp. CAG:51	0.628552	3.33854e-06	0.00387368	BMI, Age, gender, usual stool type
Medications	Metoprolol (C07AB02)	k__Bacteria;p__Bacteroidetes;c__Bacteroidia;o__Bacteroidales;f__Bacteroidaceae;g__Bacteroides;s__Bacteroides intestinalis CAG:564	0.595784	3.77239e-06	0.00436508	BMI, Age, gender, usual stool type
Medications	Metoprolol (C07AB02)	k__Bacteria;p__Bacteroidetes;c__Bacteroidia;o__Bacteroidales;f__Bacteroidaceae;g__Bacteroides;s__Bacteroides sp. HMSC068A09	0.850036	4.40716e-06	0.00507936	BMI, Age, gender, usual stool type
Medications	Metoprolol (C07AB02)	k__Bacteria;p__Proteobacteria;c__Deltaproteobacteria;o__Myxococcales;f__Archangiaceae;g__Stigmatella;s__Stigmatella aurantiaca	0.275001	4.46506e-06	0.00514648	BMI, Age, gender, usual stool type
Medications	Metoprolol (C07AB02)	k__Bacteria;p__Bacteroidetes;c__Bacteroidia;o__Bacteroidales;f__Bacteroidaceae;g__Bacteroides;s__Bacteroides thetaiotaomicron CAG:40	0.642049	4.57432e-06	0.00527215	BMI, Age, gender, usual stool type
Medications	Metoprolol (C07AB02)	k__Bacteria;p__Bacteroidetes;c__Bacteroidia;o__Bacteroidales;f__Prevotellaceae;g__Prevotella;s__Prevotella sp. F0091	0.493847	4.64298e-06	0.00534628	BMI, Age, gender, usual stool type
Medications	Metoprolol (C07AB02)	k__Bacteria;p__Actinobacteria;c__Actinobacteria;o__Streptomycetales;f__Streptomycetaceae;g__Streptomyces;s__Streptomyces sp. Tu6071	0.300407	4.97806e-06	0.00572338	BMI, Age, gender, usual stool type
Medications	Metoprolol (C07AB02)	k__Bacteria;p__Bacteroidetes;c__Bacteroidia;o__Bacteroidales;f__Bacteroidaceae;g__Bacteroides;s__Bacteroides sp. 2_1_22	0.735894	5.39127e-06	0.00577904	BMI, Age, gender, usual stool type
Medications	Metoprolol (C07AB02)	k__Bacteria;p__Bacteroidetes;c__Bacteroidia;o__Bacteroidales;f__Rikenellaceae;g__Alistipes;s__Alistipes putredinis	1.03992	5.05511e-06	0.0058139	BMI, Age, gender, usual stool type
Medications	Metoprolol (C07AB02)	k__Bacteria;p__Firmicutes;c__Clostridia;o__Clostridiales;f__Ruminococcaceae;g__Ruminococcus;s__Ruminococcus sp. CAG:724	-0.702649	5.2264e-06	0.00600062	BMI, Age, gender, usual stool type
Medications	Metoprolol (C07AB02)	k__Bacteria;p__Firmicutes;c__Clostridia;o__Clostridiales;f__Eubacteriaceae;g__Eubacterium;s__Eubacterium sp. CAG:841	-0.946829	5.48785e-06	0.00628281	BMI, Age, gender, usual stool type
Medications	Metoprolol (C07AB02)	k__Bacteria;p__Proteobacteria;c__Betaproteobacteria;o__Burkholderiales;f__Burkholderiaceae;g__Cupriavidus;s__Cupriavidus taiwanensis	0.295238	5.61318e-06	0.00643368	BMI, Age, gender, usual stool type
Medications	Metoprolol (C07AB02)	k__Bacteria;p__Bacteroidetes;c__Bacteroidia;o__Bacteroidales;f__Bacteroidaceae;g__Bacteroides;s__Bacteroides vulgatus	0.691601	6.05616e-06	0.00693553	BMI, Age, gender, usual stool type
Medications	Metoprolol (C07AB02)	k__Bacteria;p__Proteobacteria;c__Gammaproteobacteria;o__Enterobacterales;f__Enterobacteriaceae;g__Cronobacter;s__Cronobacter dublinensis	0.424438	6.49985e-06	0.00741993	BMI, Age, gender, usual stool type
Medications	Metoprolol (C07AB02)	k__Bacteria;p__Bacteroidetes;c__Bacteroidia;o__Bacteroidales;f__Bacteroidaceae;g__Bacteroides;s__Bacteroides finegoldii CAG:203	0.553106	6.67693e-06	0.00762087	BMI, Age, gender, usual stool type
Medications	Metoprolol (C07AB02)	k__Bacteria;p__Bacteroidetes;c__Bacteroidia;o__Bacteroidales;f__Bacteroidaceae;g__Bacteroides;s__Bacteroides xylanisolvens	0.492833	6.71682e-06	0.00766613	BMI, Age, gender, usual stool type
Medications	Metoprolol (C07AB02)	k__Bacteria;p__Proteobacteria;c__Betaproteobacteria;o__Burkholderiales;f__Alcaligenaceae;g__Achromobacter;s__Achromobacter xylosoxidans	0.357431	6.95057e-06	0.00791185	BMI, Age, gender, usual stool type
Medications	Metoprolol (C07AB02)	k__Bacteria;p__Bacteroidetes;c__Bacteroidia;o__Bacteroidales;f__Bacteroidaceae;g__Bacteroides;s__Bacteroides sp. 4_1_36	0.773099	7.47722e-06	0.0085004	BMI, Age, gender, usual stool type
Medications	Metoprolol (C07AB02)	k__Bacteria;p__Actinobacteria;c__Actinobacteria;o__Corynebacteriales;f__Mycobacteriaceae;g__Mycobacterium;s__Mycobacterium tuberculosis	0.256505	7.57217e-06	0.00860244	BMI, Age, gender, usual stool type
Medications	Metoprolol (C07AB02)	k__Bacteria;p__Bacteroidetes;c__Bacteroidia;o__Bacteroidales;f__Bacteroidaceae;g__Bacteroides;s__Bacteroides sp. CAG:754	0.491941	7.66115e-06	0.00870557	BMI, Age, gender, usual stool type
Medications	Metoprolol (C07AB02)	k__Bacteria;p__Proteobacteria;c__Gammaproteobacteria;o__Vibrionales;f__Vibrionaceae;g__Vibrio;s__Vibrio cholerae	0.374532	7.75861e-06	0.00881027	BMI, Age, gender, usual stool type
Medications	Metoprolol (C07AB02)	k__Bacteria;p__Proteobacteria;c__Betaproteobacteria;o__Neisseriales;f__Neisseriaceae;g__Neisseria;s__Neisseria meningitidis	0.304203	7.90671e-06	0.0089725	BMI, Age, gender, usual stool type
Medications	Metoprolol (C07AB02)	k__Bacteria;p__Proteobacteria;c__Gammaproteobacteria;o__Pseudomonadales;f__Pseudomonadaceae;g__Pseudomonas;s__Pseudomonas fluorescens	0.278678	8.00766e-06	0.00907419	BMI, Age, gender, usual stool type
Medications	Metoprolol (C07AB02)	k__Bacteria;p__Proteobacteria;c__Gammaproteobacteria;o__Enterobacterales;f__Enterobacteriaceae;g__Cronobacter;s__Cronobacter sakazakii	0.331044	8.02876e-06	0.00910582	BMI, Age, gender, usual stool type
Medications	Metoprolol (C07AB02)	k__Bacteria;p__Bacteroidetes;c__Bacteroidia;o__Bacteroidales;f__Bacteroidaceae;g__Bacteroides;s__Bacteroides intestinalis CAG:315	0.608568	8.23554e-06	0.00933477	BMI, Age, gender, usual stool type
Medications	Metoprolol (C07AB02)	k__Bacteria;p__Actinobacteria;c__Actinobacteria;o__Propionibacteriales;f__Nocardioidaceae;g__Micropruina;s__Micropruina glycogenica	0.339188	8.45139e-06	0.00955684	BMI, Age, gender, usual stool type
Medications	Metoprolol (C07AB02)	k__Bacteria;p__Proteobacteria;c__Gammaproteobacteria;o__Pseudomonadales;f__Pseudomonadaceae;g__Pseudomonas;s__Pseudomonas syringae	0.268707	8.54704e-06	0.00967461	BMI, Age, gender, usual stool type
Medications	Metoprolol (C07AB02)	k__Bacteria;p__Bacteroidetes;c__Bacteroidia;o__Bacteroidales;f__Bacteroidaceae;g__Bacteroides;s__Bacteroides oleiciplenus	0.6663	8.86335e-06	0.0100233	BMI, Age, gender, usual stool type
Medications	Metoprolol (C07AB02)	k__Bacteria;p__Bacteroidetes;c__Bacteroidia;o__Bacteroidales;f__Rikenellaceae;g__Alistipes;s__Alistipes finegoldii	0.686079	9.00521e-06	0.0101795	BMI, Age, gender, usual stool type
Medications	Metoprolol (C07AB02)	k__Bacteria;p__Proteobacteria;c__Gammaproteobacteria;o__Pseudomonadales;f__Pseudomonadaceae;g__Pseudomonas;s__Pseudomonas amygdali	0.352323	9.03831e-06	0.0102124	BMI, Age, gender, usual stool type
Medications	Metoprolol (C07AB02)	k__Bacteria;p__Bacteroidetes;c__Bacteroidia;o__Bacteroidales;f__Tannerellaceae;g__Parabacteroides;s__Parabacteroides sp. merdae-related_45_40	0.982739	9.68826e-06	0.0108577	BMI, Age, gender, usual stool type
Medications	Metoprolol (C07AB02)	k__Bacteria;p__Proteobacteria;c__Betaproteobacteria;o__Burkholderiales;f__Burkholderiaceae;g__Ralstonia;s__Ralstonia solanacearum	0.314037	9.81824e-06	0.0110653	BMI, Age, gender, usual stool type
Medications	Metoprolol (C07AB02)	k__Bacteria;p__Proteobacteria;c__Gammaproteobacteria;o__Enterobacterales;f__Enterobacteriaceae;g__Enterobacter;s__Enterobacter ludwigii	0.42264	1.04935e-05	0.0118098	BMI, Age, gender, usual stool type
Medications	Metoprolol (C07AB02)	k__Bacteria;p__Bacteroidetes;c__Bacteroidia;o__Bacteroidales;f__Tannerellaceae;g__Parabacteroides;s__Parabacteroides sp. D25	0.769578	1.13539e-05	0.0124737	BMI, Age, gender, usual stool type
Medications	Metoprolol (C07AB02)	k__Bacteria;p__Bacteroidetes;c__Bacteroidia;o__Bacteroidales;f__Bacteroidaceae;g__Bacteroides;s__Bacteroides caecimuris	0.623608	1.16089e-05	0.0130332	BMI, Age, gender, usual stool type
Medications	Metoprolol (C07AB02)	k__Bacteria;p__Bacteroidetes;c__Bacteroidia;o__Bacteroidales;f__Bacteroidaceae;g__Bacteroides;s__Bacteroides dorei CAG:222	0.595269	1.29515e-05	0.0144955	BMI, Age, gender, usual stool type
Medications	Metoprolol (C07AB02)	k__Bacteria;p__Bacteroidetes;c__Bacteroidia;o__Bacteroidales;f__Prevotellaceae;g__Prevotella;s__Prevotella saccharolytica	0.453467	1.30239e-05	0.0145767	BMI, Age, gender, usual stool type
Medications	Metoprolol (C07AB02)	k__Bacteria;p__Bacteroidetes;c__Bacteroidia;o__Bacteroidales;f__Bacteroidaceae;g__Bacteroides;s__Bacteroides sp. 3_1_19	0.720647	1.30821e-05	0.0146415	BMI, Age, gender, usual stool type
Medications	Metoprolol (C07AB02)	k__Bacteria;p__Firmicutes;c__Clostridia;o__Clostridiales;f__Oscillospiraceae;g__Oscillibacter;s__Oscillibacter sp. KLE 1728	0.468737	1.31227e-05	0.0146796	BMI, Age, gender, usual stool type
Medications	Metoprolol (C07AB02)	k__Bacteria;p__Bacteroidetes;c__Bacteroidia;o__Bacteroidales;f__Prevotellaceae;g__Prevotella;s__Prevotella sp. CAG:1031	0.518598	1.34198e-05	0.0150106	BMI, Age, gender, usual stool type
Medications	Metoprolol (C07AB02)	k__Bacteria;p__Proteobacteria;c__Betaproteobacteria;o__Burkholderiales;f__Burkholderiaceae;g__Burkholderia;s__Burkholderia mallei	0.396539	1.35714e-05	0.0151537	BMI, Age, gender, usual stool type
Medications	Metoprolol (C07AB02)	k__Bacteria;p__Bacteroidetes;c__Bacteroidia;o__Bacteroidales;f__Odoribacteraceae;g__Odoribacter;s__Odoribacter splanchnicus CAG:14	0.469354	1.53474e-05	0.0170996	BMI, Age, gender, usual stool type
Medications	Metoprolol (C07AB02)	k__Bacteria;p__Bacteroidetes;c__Bacteroidia;o__Bacteroidales;f__Unclassified;g__Unclassified;s__Bacteroidales bacterium 43_8	0.560692	1.63113e-05	0.0181402	BMI, Age, gender, usual stool type
Medications	Metoprolol (C07AB02)	k__Bacteria;p__Proteobacteria;c__Gammaproteobacteria;o__Oceanospirillales;f__Halomonadaceae;g__Zymobacter;s__Zymobacter palmae	0.374102	1.67275e-05	0.0185927	BMI, Age, gender, usual stool type
Medications	Metoprolol (C07AB02)	k__Bacteria;p__Firmicutes;c__Unclassified;o__Unclassified;f__Unclassified;g__Unclassified;s__Firmicutes bacterium CAG:124	-0.600798	1.67375e-05	0.0186057	BMI, Age, gender, usual stool type
Medications	Metoprolol (C07AB02)	k__Bacteria;p__Bacteroidetes;c__Bacteroidia;o__Bacteroidales;f__Bacteroidaceae;g__Bacteroides;s__Bacteroides sp. CAG:189	0.559301	1.68103e-05	0.0186817	BMI, Age, gender, usual stool type
Medications	Metoprolol (C07AB02)	k__Bacteria;p__Proteobacteria;c__Alphaproteobacteria;o__Rhizobiales;f__Rhizobiaceae;g__Rhizobium;s__Rhizobium freirei	0.309347	1.72933e-05	0.0192048	BMI, Age, gender, usual stool type
Medications	Metoprolol (C07AB02)	k__Bacteria;p__Bacteroidetes;c__Bacteroidia;o__Bacteroidales;f__Bacteroidaceae;g__Bacteroides;s__Bacteroides stercoris CAG:120	0.540142	2.04481e-05	0.0226171	BMI, Age, gender, usual stool type
Medications	Metoprolol (C07AB02)	k__Bacteria;p__Bacteroidetes;c__Bacteroidia;o__Bacteroidales;f__Rikenellaceae;g__Rikenella;s__Rikenella microfusus	0.569564	2.10792e-05	0.0232769	BMI, Age, gender, usual stool type
Medications	Metoprolol (C07AB02)	k__Bacteria;p__Cyanobacteria;c__Unclassified;o__Nostocales;f__Hapalosiphonaceae;g__Fischerella;s__Fischerella thermalis	0.848271	2.19897e-05	0.0240673	BMI, Age, gender, usual stool type
Medications	Metoprolol (C07AB02)	k__Bacteria;p__Bacteroidetes;c__Bacteroidia;o__Bacteroidales;f__Bacteroidaceae;g__Bacteroides;s__Bacteroides sp. 2_2_4	0.662738	2.26726e-05	0.024973	BMI, Age, gender, usual stool type
Medications	Metoprolol (C07AB02)	k__Bacteria;p__Proteobacteria;c__Gammaproteobacteria;o__Pseudomonadales;f__Pseudomonadaceae;g__Pseudomonas;s__Pseudomonas putida	0.311515	2.29106e-05	0.0252311	BMI, Age, gender, usual stool type
Medications	Metoprolol (C07AB02)	k__Bacteria;p__Firmicutes;c__Clostridia;o__Clostridiales;f__Clostridiales Family XIII. Incertae Sedis;g__Unclassified;s__Clostridiales Family XIII bacterium	-1.05457	2.46539e-05	0.0267355	BMI, Age, gender, usual stool type
Medications	Metoprolol (C07AB02)	k__Bacteria;p__Bacteroidetes;c__Bacteroidia;o__Bacteroidales;f__Bacteroidaceae;g__Bacteroides;s__Bacteroides caccae	0.779932	2.45787e-05	0.0270772	BMI, Age, gender, usual stool type
Medications	Metoprolol (C07AB02)	k__Bacteria;p__Bacteroidetes;c__Bacteroidia;o__Bacteroidales;f__Rikenellaceae;g__Alistipes;s__Alistipes sp. 56_11	0.624491	2.58114e-05	0.0274131	BMI, Age, gender, usual stool type
Medications	Metoprolol (C07AB02)	k__Bacteria;p__Proteobacteria;c__Gammaproteobacteria;o__Enterobacterales;f__Enterobacteriaceae;g__Salmonella;s__Salmonella enterica	0.369454	2.67414e-05	0.0293874	BMI, Age, gender, usual stool type
Medications	Metoprolol (C07AB02)	k__Bacteria;p__Firmicutes;c__Clostridia;o__Clostridiales;f__Ruminococcaceae;g__Ruminococcus;s__Ruminococcus sp. HUN007	-0.656115	2.8007e-05	0.0302813	BMI, Age, gender, usual stool type
Medications	Metoprolol (C07AB02)	k__Bacteria;p__Bacteroidetes;c__Bacteroidia;o__Bacteroidales;f__Bacteroidaceae;g__Bacteroides;s__Bacteroides sp. D1	0.650229	2.94303e-05	0.0321459	BMI, Age, gender, usual stool type
Medications	Metoprolol (C07AB02)	k__Bacteria;p__Proteobacteria;c__Gammaproteobacteria;o__Enterobacterales;f__Yersiniaceae;g__Serratia;s__Serratia marcescens	0.278521	2.99072e-05	0.0327367	BMI, Age, gender, usual stool type
Medications	Metoprolol (C07AB02)	k__Bacteria;p__Bacteroidetes;c__Bacteroidia;o__Bacteroidales;f__Prevotellaceae;g__Prevotella;s__Prevotella bivia	0.437666	3.02955e-05	0.033173	BMI, Age, gender, usual stool type
Medications	Metoprolol (C07AB02)	k__Bacteria;p__Bacteroidetes;c__Bacteroidia;o__Bacteroidales;f__Tannerellaceae;g__Tannerella;s__Tannerella sp. CAG:118	0.517462	3.04215e-05	0.0333056	BMI, Age, gender, usual stool type
Medications	Metoprolol (C07AB02)	k__Bacteria;p__Firmicutes;c__Clostridia;o__Clostridiales;f__Oscillospiraceae;g__Oscillibacter;s__Oscillibacter sp. PEA192	0.423831	3.0444e-05	0.0333176	BMI, Age, gender, usual stool type
Medications	Metoprolol (C07AB02)	k__Bacteria;p__Proteobacteria;c__Betaproteobacteria;o__Burkholderiales;f__Comamonadaceae;g__Variovorax;s__Variovorax sp. WDL1	0.440608	3.06445e-05	0.0334749	BMI, Age, gender, usual stool type
Medications	Metoprolol (C07AB02)	k__Bacteria;p__Bacteroidetes;c__Bacteroidia;o__Bacteroidales;f__Bacteroidaceae;g__Bacteroides;s__Bacteroides sp. D22	0.703128	3.15299e-05	0.0339982	BMI, Age, gender, usual stool type
Medications	Metoprolol (C07AB02)	k__Bacteria;p__Bacteroidetes;c__Bacteroidia;o__Bacteroidales;f__Bacteroidaceae;g__Bacteroides;s__Bacteroides sp. CAG:598	0.512204	3.16649e-05	0.0346182	BMI, Age, gender, usual stool type
Medications	Metoprolol (C07AB02)	k__Bacteria;p__Bacteroidetes;c__Bacteroidia;o__Bacteroidales;f__Prevotellaceae;g__Prevotella;s__Prevotella amnii	0.48351	3.25278e-05	0.0355279	BMI, Age, gender, usual stool type
Medications	Metoprolol (C07AB02)	k__Bacteria;p__Bacteroidetes;c__Bacteroidia;o__Bacteroidales;f__Bacteroidaceae;g__Bacteroides;s__Bacteroides intestinalis	0.588481	3.3056e-05	0.0360891	BMI, Age, gender, usual stool type
Medications	Metoprolol (C07AB02)	k__Bacteria;p__Bacteroidetes;c__Bacteroidia;o__Bacteroidales;f__Bacteroidaceae;g__Bacteroides;s__Bacteroides finegoldii	0.665617	3.36949e-05	0.0367625	BMI, Age, gender, usual stool type
Medications	Metoprolol (C07AB02)	k__Bacteria;p__Firmicutes;c__Clostridia;o__Clostridiales;f__Lachnospiraceae;g__Butyrivibrio;s__Butyrivibrio crossotus CAG:259	-0.909451	3.56018e-05	0.0387357	BMI, Age, gender, usual stool type
Medications	Metoprolol (C07AB02)	k__Bacteria;p__Firmicutes;c__Unclassified;o__Unclassified;f__Unclassified;g__Unclassified;s__Firmicutes bacterium CAG:176_59_8	-0.870011	3.75871e-05	0.0406552	BMI, Age, gender, usual stool type
Medications	Metoprolol (C07AB02)	k__Bacteria;p__Tenericutes;c__Mollicutes;o__Mycoplasmatales;f__Mycoplasmataceae;g__Mycoplasma;s__Mycoplasma sp. CAG:956	-1.32135	3.99701e-05	0.0425917	BMI, Age, gender, usual stool type
Medications	Metoprolol (C07AB02)	k__Bacteria;p__Proteobacteria;c__Alphaproteobacteria;o__Rhizobiales;f__Rhizobiaceae;g__Rhizobium;s__Rhizobium etli	0.237105	3.97457e-05	0.0431683	BMI, Age, gender, usual stool type
Medications	Metoprolol (C07AB02)	k__Bacteria;p__Firmicutes;c__Clostridia;o__Clostridiales;f__Clostridiaceae;g__Clostridium;s__Clostridium phoceensis	0.441758	4.4062e-05	0.0477134	BMI, Age, gender, usual stool type
Medications	Metoprolol (C07AB02)	k__Bacteria;p__Proteobacteria;c__Alphaproteobacteria;o__Unclassified;f__Unclassified;g__Unclassified;s__uncultured Alphaproteobacteria bacterium	0.779416	4.65142e-05	0.0479986	BMI, Age, gender, usual stool type
Medications	Metoprolol (C07AB02)	k__Bacteria;p__Proteobacteria;c__Betaproteobacteria;o__Unclassified;f__Unclassified;g__Candidatus Accumulibacter;s__Candidatus Accumulibacter sp. SK-11	0.270508	4.47806e-05	0.0484344	BMI, Age, gender, usual stool type
Medications	Metoprolol (C07AB02)	k__Bacteria;p__Actinobacteria;c__Actinobacteria;o__Bifidobacteriales;f__Bifidobacteriaceae;g__Bifidobacterium;s__Bifidobacterium animalis	0.282995	4.52997e-05	0.0490008	BMI, Age, gender, usual stool type
Medications	Metoprolol (C07AB02)	k__Bacteria;p__Proteobacteria;c__Betaproteobacteria;o__Burkholderiales;f__Burkholderiaceae;g__Cupriavidus;s__Cupriavidus sp. HMR-1	0.281701	4.62496e-05	0.0497849	BMI, Age, gender, usual stool type
Medications	Metoprolol (C07AB02)	k__Bacteria;p__Actinobacteria;c__Coriobacteriia;o__Eggerthellales;f__Eggerthellaceae;g__Eggerthella;s__Eggerthella sp. CAG:1427	0.254665	4.61538e-05	0.0499303	BMI, Age, gender, usual stool type
Medications	Nebivolol (C07AB12)	k__Bacteria;p__Bacteroidetes;c__Bacteroidia;o__Bacteroidales;f__Rikenellaceae;g__Alistipes;s__Alistipes sp. CAG:268	0.82264	6.8326e-06	0.00840716	BMI, Age, gender, usual stool type
Medications	Nebivolol (C07AB12)	k__Bacteria;p__Firmicutes;c__Clostridia;o__Clostridiales;f__Clostridiaceae;g__Clostridium;s__Clostridium sp. CAG:451	-1.97681	1.92555e-05	0.0236343	BMI, Age, gender, usual stool type
Medications	Nebivolol (C07AB12)	k__Bacteria;p__Bacteroidetes;c__Bacteroidia;o__Bacteroidales;f__Rikenellaceae;g__Alistipes;s__Alistipes finegoldii	0.998368	3.196e-05	0.0392297	BMI, Age, gender, usual stool type
Medications	Non-selective monoamine reuptake inhibitors (N06AA)	k__Bacteria;p__Firmicutes;c__Clostridia;o__Clostridiales;f__Clostridiaceae;g__Hungatella;s__Hungatella hathewayi	1.04971	3.75887e-08	4.6271e-05	BMI, Age, gender, usual stool type
Medications	Non-selective monoamine reuptake inhibitors (N06AA)	k__Bacteria;p__Firmicutes;c__Clostridia;o__Clostridiales;f__Lachnospiraceae;g__Blautia;s__[Ruminococcus] torques	1.65931	4.61108e-07	0.000567145	BMI, Age, gender, usual stool type
Medications	Non-selective monoamine reuptake inhibitors (N06AA)	k__Bacteria;p__Firmicutes;c__Clostridia;o__Clostridiales;f__Lachnospiraceae;g__Dorea;s__Dorea formicigenerans	1.02649	7.11884e-07	0.000874876	BMI, Age, gender, usual stool type
Medications	Non-selective monoamine reuptake inhibitors (N06AA)	k__Bacteria;p__Firmicutes;c__Clostridia;o__Clostridiales;f__Lachnospiraceae;g__Eisenbergiella;s__Eisenbergiella tayi	1.32152	1.78911e-06	0.00219688	BMI, Age, gender, usual stool type
Medications	Non-selective monoamine reuptake inhibitors (N06AA)	k__Bacteria;p__Firmicutes;c__Clostridia;o__Clostridiales;f__Clostridiaceae;g__Clostridium;s__Clostridium sp. KLE 1755	0.848101	1.91995e-05	0.0235518	BMI, Age, gender, usual stool type
Medications	Non-selective monoamine reuptake inhibitors (N06AA)	k__Bacteria;p__Firmicutes;c__Clostridia;o__Clostridiales;f__Ruminococcaceae;g__Ruminococcus;s__Ruminococcus sp. AM42-11	1.3841	3.56384e-05	0.0436758	BMI, Age, gender, usual stool type
Medications	Omeprazole (A02BC01)	k__Bacteria;p__Firmicutes;c__Bacilli;o__Lactobacillales;f__Streptococcaceae;g__Streptococcus;s__Streptococcus parasanguinis	0.923018	9.76346e-06	0.0120188	BMI, Age, gender, usual stool type
Medications	Organic nitrates (C01DA)	k__Viruses;p__Unclassified;c__Unclassified;o__Unclassified;f__Unclassified;g__Unclassified;s__unidentified phage	-1.63996	1.19065e-05	0.0146782	BMI, Age, gender, usual stool type
Medications	Pantoprazole (A02BC02)	k__Bacteria;p__Firmicutes;c__Bacilli;o__Lactobacillales;f__Streptococcaceae;g__Streptococcus;s__Streptococcus salivarius	1.70858	8.52545e-07	0.00104948	BMI, Age, gender, usual stool type
Medications	Pantoprazole (A02BC02)	k__Bacteria;p__Firmicutes;c__Clostridia;o__Clostridiales;f__Lachnospiraceae;g__Eisenbergiella;s__Eisenbergiella massiliensis	0.599149	3.41698e-05	0.0420271	BMI, Age, gender, usual stool type
Medications	Pregabalin (N03AX16)	k__Bacteria;p__Firmicutes;c__Clostridia;o__Clostridiales;f__Clostridiaceae;g__Hungatella;s__Hungatella hathewayi	0.937592	1.36564e-07	0.00016811	BMI, Age, gender, usual stool type
Medications	Pregabalin (N03AX16)	k__Bacteria;p__Firmicutes;c__Clostridia;o__Clostridiales;f__Lachnospiraceae;g__Anaerotignum;s__Anaerotignum lactatifermentans	1.27664	3.52794e-05	0.0433937	BMI, Age, gender, usual stool type
Medications	Telmisartan (C09CA07)	k__Bacteria;p__Proteobacteria;c__Gammaproteobacteria;o__Enterobacterales;f__Enterobacteriaceae;g__Klebsiella;s__Klebsiella pneumoniae	0.930042	5.04633e-06	0.00621204	BMI, Age, gender, usual stool type
Medications	Telmisartan (C09CA07)	k__Bacteria;p__Bacteroidetes;c__Bacteroidia;o__Bacteroidales;f__Tannerellaceae;g__Parabacteroides;s__Parabacteroides johnsonii	1.05742	9.34091e-06	0.0114893	BMI, Age, gender, usual stool type
Medications	Telmisartan+amlodipine (C09DB04)	k__Bacteria;p__Firmicutes;c__Clostridia;o__Clostridiales;f__Lachnospiraceae;g__Fusicatenibacter;s__Fusicatenibacter sp. 2789STDY5834925	1.17422	1.01783e-05	0.0125454	BMI, Age, gender, usual stool type
Medications	Torasemide (C03CA04)	k__Bacteria;p__Proteobacteria;c__Gammaproteobacteria;o__Enterobacterales;f__Enterobacteriaceae;g__Klebsiella;s__Klebsiella variicola	1.43153	1.65225e-05	0.0203391	BMI, Age, gender, usual stool type
Medications	Venlafaxine (N06AX16)	k__Bacteria;p__Firmicutes;c__Clostridia;o__Clostridiales;f__Eubacteriaceae;g__Eubacterium;s__Eubacterium ramulus	1.56885	2.49527e-09	3.07662e-06	BMI, Age, gender, usual stool type
Medications	Venlafaxine (N06AX16)	k__Bacteria;p__Firmicutes;c__Clostridia;o__Clostridiales;f__Clostridiaceae;g__Clostridium;s__Clostridium sp. OF03-18AA	1.70747	2.60077e-07	0.000320232	BMI, Age, gender, usual stool type
Medications	Venlafaxine (N06AX16)	k__Bacteria;p__Firmicutes;c__Clostridia;o__Clostridiales;f__Lachnospiraceae;g__Blautia;s__Blautia obeum	1.29134	5.2357e-07	0.000644368	BMI, Age, gender, usual stool type
Medications	Venlafaxine (N06AX16)	k__Bacteria;p__Firmicutes;c__Clostridia;o__Clostridiales;f__Eubacteriaceae;g__Eubacterium;s__[Eubacterium] hallii	1.62552	6.00437e-07	0.000738498	BMI, Age, gender, usual stool type
Medications	Venlafaxine (N06AX16)	k__Bacteria;p__Firmicutes;c__Clostridia;o__Clostridiales;f__Clostridiaceae;g__Clostridium;s__Clostridium sp. CAG:7	2.12634	7.76502e-07	0.000954263	BMI, Age, gender, usual stool type
Medications	Venlafaxine (N06AX16)	k__Bacteria;p__Firmicutes;c__Clostridia;o__Clostridiales;f__Lachnospiraceae;g__Fusicatenibacter;s__Fusicatenibacter saccharivorans	1.04209	1.83117e-06	0.00224793	BMI, Age, gender, usual stool type
Medications	Venlafaxine (N06AX16)	k__Bacteria;p__Firmicutes;c__Clostridia;o__Clostridiales;f__Lachnospiraceae;g__Dorea;s__Dorea formicigenerans	1.00481	2.44051e-06	0.00299305	BMI, Age, gender, usual stool type
Medications	Venlafaxine (N06AX16)	k__Bacteria;p__Firmicutes;c__Clostridia;o__Clostridiales;f__Clostridiaceae;g__Clostridium;s__Clostridium sp. CAG:81	1.24581	3.05182e-06	0.00373948	BMI, Age, gender, usual stool type
Medications	Venlafaxine (N06AX16)	k__Bacteria;p__Firmicutes;c__Clostridia;o__Clostridiales;f__Clostridiaceae;g__Clostridium;s__Clostridium sp. SS2_1	1.871	3.77485e-06	0.00462189	BMI, Age, gender, usual stool type
Medications	Venlafaxine (N06AX16)	k__Bacteria;p__Firmicutes;c__Clostridia;o__Clostridiales;f__Lachnospiraceae;g__Blautia;s__Blautia sp. KLE 1732	1.63992	3.917e-06	0.00479562	BMI, Age, gender, usual stool type
Medications	Venlafaxine (N06AX16)	k__Bacteria;p__Firmicutes;c__Clostridia;o__Clostridiales;f__Lachnospiraceae;g__Coprococcus;s__Coprococcus catus	1.25709	1.14804e-05	0.0140296	BMI, Age, gender, usual stool type
Medications	Venlafaxine (N06AX16)	k__Bacteria;p__Firmicutes;c__Clostridia;o__Clostridiales;f__Unclassified;g__Unclassified;s__butyrate-producing bacterium SS3_4	1.40452	1.45561e-05	0.0177706	BMI, Age, gender, usual stool type
Medications	Venlafaxine (N06AX16)	k__Bacteria;p__Firmicutes;c__Clostridia;o__Clostridiales;f__Ruminococcaceae;g__Ruminococcus;s__Ruminococcus sp. CAG:60	1.00241	1.67771e-05	0.0204748	BMI, Age, gender, usual stool type
Medications	Venlafaxine (N06AX16)	k__Bacteria;p__Firmicutes;c__Clostridia;o__Clostridiales;f__Lachnospiraceae;g__Roseburia;s__Roseburia sp. CAG:471	1.21101	2.31883e-05	0.0282661	BMI, Age, gender, usual stool type
Medications	Venlafaxine (N06AX16)	k__Bacteria;p__Firmicutes;c__Clostridia;o__Clostridiales;f__Lachnospiraceae;g__Anaerostipes;s__Anaerostipes hadrus	1.59441	2.79764e-05	0.0340782	BMI, Age, gender, usual stool type
Medications	Venlafaxine (N06AX16)	k__Bacteria;p__Firmicutes;c__Clostridia;o__Clostridiales;f__Lachnospiraceae;g__Blautia;s__Blautia wexlerae	1.01325	3.47223e-05	0.0422602	BMI, Age, gender, usual stool type
Medications	Vitamin b12 and folic acid (B03B)	k__Bacteria;p__Firmicutes;c__Clostridia;o__Clostridiales;f__Unclassified;g__Intestinimonas;s__Intestinimonas massiliensis	1.49383	3.19276e-06	0.00392297	BMI, Age, gender, usual stool type
Medications	Vitamin b12 and folic acid (B03B)	k__Bacteria;p__Proteobacteria;c__Betaproteobacteria;o__Unclassified;f__Unclassified;g__Candidatus Accumulibacter;s__Candidatus Accumulibacter sp. BA-91	1.06822	3.85506e-06	0.00474122	BMI, Age, gender, usual stool type
Medications	Vitamin b12 and folic acid (B03B)	k__Bacteria;p__Firmicutes;c__Clostridia;o__Clostridiales;f__Clostridiaceae;g__Clostridium;s__Clostridium sp. CAG:169	1.02064	9.0551e-06	0.0111215	BMI, Age, gender, usual stool type
Medications	Vitamin b12 and folic acid (B03B)	k__Bacteria;p__Proteobacteria;c__Gammaproteobacteria;o__Enterobacterales;f__Enterobacteriaceae;g__Shigella;s__Shigella sonnei	1.66984	9.47517e-06	0.0116355	BMI, Age, gender, usual stool type
Medications	Vitamin b12 and folic acid (B03B)	k__Bacteria;p__Firmicutes;c__Unclassified;o__Unclassified;f__Unclassified;g__Unclassified;s__Firmicutes bacterium CAG:137	0.818648	1.70694e-05	0.0209216	BMI, Age, gender, usual stool type
Medications	Vitamin b12 and folic acid (B03B)	k__Bacteria;p__Firmicutes;c__Clostridia;o__Clostridiales;f__Clostridiaceae;g__Hungatella;s__Hungatella hathewayi	0.887818	1.99094e-05	0.0243817	BMI, Age, gender, usual stool type
Medications	Vitamin b12 and folic acid (B03B)	k__Bacteria;p__Proteobacteria;c__Gammaproteobacteria;o__Enterobacterales;f__Enterobacteriaceae;g__Enterobacter;s__Enterobacter cloacae	0.997257	2.01222e-05	0.0246423	BMI, Age, gender, usual stool type
Medications	Vitamin b12 and folic acid (B03B)	k__Bacteria;p__Firmicutes;c__Clostridia;o__Clostridiales;f__Ruminococcaceae;g__Unclassified;s__Ruminococcaceae bacterium cv2	1.26971	2.78612e-05	0.03406	BMI, Age, gender, usual stool type
Medications	Vitamin b12 and folic acid (B03B)	k__Bacteria;p__Firmicutes;c__Clostridia;o__Clostridiales;f__Lachnospiraceae;g__Eisenbergiella;s__Eisenbergiella tayi	1.24445	3.67522e-05	0.0448805	BMI, Age, gender, usual stool type
Dietary	Boiled vegetables	k__Bacteria;p__Firmicutes;c__Clostridia;o__Clostridiales;f__Unclassified;g__Lawsonibacter;s__Lawsonibacter asaccharolyticus	-0.0516815	7.69233e-07	0.000946605	BMI, Age, gender, usual stool type
Dietary	Boiled vegetables	k__Bacteria;p__Firmicutes;c__Clostridia;o__Clostridiales;f__Clostridiaceae;g__Clostridium;s__Clostridium sp. CAG:411	0.129025	1.02565e-06	0.00126179	BMI, Age, gender, usual stool type
Dietary	Boiled vegetables	k__Bacteria;p__Firmicutes;c__Clostridia;o__Clostridiales;f__Peptococcaceae;g__Pelotomaculum;s__Pelotomaculum thermopropionicum	-0.0293104	8.34688e-06	0.0102516	BMI, Age, gender, usual stool type
Dietary	Boiled vegetables	k__Bacteria;p__Firmicutes;c__Clostridia;o__Clostridiales;f__Lachnospiraceae;g__Unclassified;s__Lachnospiraceae bacterium OM04-12BH	0.0741027	1.11697e-05	0.013715	BMI, Age, gender, usual stool type
Dietary	Boiled vegetables	k__Bacteria;p__Proteobacteria;c__Gammaproteobacteria;o__Pseudomonadales;f__Pseudomonadaceae;g__Pseudomonas;s__Pseudomonas stutzeri	-0.0363537	1.93291e-05	0.0237003	BMI, Age, gender, usual stool type
Dietary	Boiled vegetables	k__Bacteria;p__Actinobacteria;c__Actinobacteria;o__Bifidobacteriales;f__Bifidobacteriaceae;g__Bifidobacterium;s__Bifidobacterium longum CAG:69	-0.0471487	2.09954e-05	0.0257378	BMI, Age, gender, usual stool type
Dietary	Boiled vegetables	k__Bacteria;p__Proteobacteria;c__Betaproteobacteria;o__Burkholderiales;f__Burkholderiaceae;g__Cupriavidus;s__Cupriavidus taiwanensis	-0.0333876	2.86007e-05	0.0350337	BMI, Age, gender, usual stool type
Dietary	Bread	k__Bacteria;p__Firmicutes;c__Clostridia;o__Clostridiales;f__Clostridiaceae;g__Clostridium;s__Clostridium sp. CAG:58	-0.13532	1.79528e-12	2.20999e-09	BMI, Age, gender, usual stool type
Dietary	Bread	k__Bacteria;p__Firmicutes;c__Clostridia;o__Clostridiales;f__Clostridiaceae;g__Clostridium;s__Clostridium phoceensis	-0.105181	1.49957e-08	1.84401e-05	BMI, Age, gender, usual stool type
Dietary	Bread	k__Bacteria;p__Firmicutes;c__Clostridia;o__Clostridiales;f__Unclassified;g__Lawsonibacter;s__Lawsonibacter asaccharolyticus	-0.0821979	1.98477e-08	2.43961e-05	BMI, Age, gender, usual stool type
Dietary	Bread	k__Bacteria;p__Bacteroidetes;c__Bacteroidia;o__Bacteroidales;f__Porphyromonadaceae;g__Porphyromonas;s__Porphyromonas sp. 31_2	-0.128419	1.49798e-06	0.00183946	BMI, Age, gender, usual stool type
Dietary	Bread	k__Bacteria;p__Firmicutes;c__Clostridia;o__Clostridiales;f__Oscillospiraceae;g__Oscillibacter;s__Oscillibacter sp. KLE 1728	-0.0832326	6.78755e-06	0.0083181	BMI, Age, gender, usual stool type
Dietary	Bread	k__Bacteria;p__Firmicutes;c__Clostridia;o__Clostridiales;f__Oscillospiraceae;g__Oscillibacter;s__Oscillibacter sp. KLE 1745	-0.11208	7.17704e-06	0.00878936	BMI, Age, gender, usual stool type
Dietary	Bread	k__Bacteria;p__Bacteroidetes;c__Bacteroidia;o__Bacteroidales;f__Bacteroidaceae;g__Bacteroides;s__Bacteroides sp. 3_1_19	-0.12737	7.4918e-06	0.00917719	BMI, Age, gender, usual stool type
Dietary	Bread	k__Bacteria;p__Bacteroidetes;c__Bacteroidia;o__Bacteroidales;f__Tannerellaceae;g__Parabacteroides;s__Parabacteroides sp. CAG:2	-0.101383	1.11204e-05	0.0135922	BMI, Age, gender, usual stool type
Dietary	Bread	k__Bacteria;p__Firmicutes;c__Clostridia;o__Clostridiales;f__Oscillospiraceae;g__Oscillibacter;s__Oscillibacter sp. PEA192	-0.0767053	1.13205e-05	0.013835	BMI, Age, gender, usual stool type
Dietary	Bread	k__Bacteria;p__Firmicutes;c__Clostridia;o__Clostridiales;f__Lachnospiraceae;g__Anaerotignum;s__Anaerotignum lactatifermentans	-0.0818207	1.45811e-05	0.0177838	BMI, Age, gender, usual stool type
Dietary	Bread	k__Bacteria;p__Bacteroidetes;c__Bacteroidia;o__Bacteroidales;f__Bacteroidaceae;g__Bacteroides;s__Bacteroides sp. 2_1_33B	-0.109569	1.66623e-05	0.0203069	BMI, Age, gender, usual stool type
Dietary	Bread	k__Bacteria;p__Bacteroidetes;c__Bacteroidia;o__Bacteroidales;f__Bacteroidaceae;g__Bacteroides;s__Bacteroides sp. AF25-17LB	-0.147302	1.88619e-05	0.0229436	BMI, Age, gender, usual stool type
Dietary	Bread	k__Bacteria;p__Firmicutes;c__Clostridia;o__Clostridiales;f__Ruminococcaceae;g__Negativibacillus;s__Negativibacillus massiliensis	-0.102871	1.9328e-05	0.0235114	BMI, Age, gender, usual stool type
Dietary	Bread	k__Bacteria;p__Firmicutes;c__Clostridia;o__Clostridiales;f__Clostridiaceae;g__Clostridium;s__Clostridium sp. CAG:7	-0.101389	2.18544e-05	0.0265746	BMI, Age, gender, usual stool type
Dietary	Bread	k__Bacteria;p__Firmicutes;c__Clostridia;o__Clostridiales;f__Lachnospiraceae;g__Blautia;s__[Ruminococcus] torques	-0.0793156	2.35873e-05	0.0286752	BMI, Age, gender, usual stool type
Dietary	Bread	k__Bacteria;p__Proteobacteria;c__Alphaproteobacteria;o__Rhizobiales;f__Rhizobiaceae;g__Agrobacterium;s__Agrobacterium genomosp. 5	-0.0744437	2.69699e-05	0.0327349	BMI, Age, gender, usual stool type
Dietary	Bread	k__Bacteria;p__Firmicutes;c__Clostridia;o__Clostridiales;f__Oscillospiraceae;g__Unclassified;s__Oscillospiraceae bacterium VE202-24	-0.0738011	2.82859e-05	0.0342987	BMI, Age, gender, usual stool type
Dietary	Bread	k__Bacteria;p__Bacteroidetes;c__Bacteroidia;o__Bacteroidales;f__Tannerellaceae;g__Parabacteroides;s__Parabacteroides sp. D13	-0.0948156	3.35087e-05	0.0406173	BMI, Age, gender, usual stool type
Dietary	Bread	k__Bacteria;p__Proteobacteria;c__Gammaproteobacteria;o__Pseudomonadales;f__Pseudomonadaceae;g__Pseudomonas;s__Pseudomonas chlororaphis	-0.113419	3.36613e-05	0.0407862	BMI, Age, gender, usual stool type
Dietary	Coffee	k__Bacteria;p__Proteobacteria;c__Gammaproteobacteria;o__Pasteurellales;f__Pasteurellaceae;g__Haemophilus;s__Haemophilus parainfluenzae	-0.331359	1.85169e-10	2.27943e-07	BMI, Age, gender, usual stool type
Dietary	Coffee	k__Bacteria;p__Actinobacteria;c__Coriobacteriia;o__Eggerthellales;f__Eggerthellaceae;g__Eggerthella;s__Eggerthella sp. 51_9	0.263431	3.30428e-08	4.06391e-05	BMI, Age, gender, usual stool type
Dietary	Coffee	k__Bacteria;p__Firmicutes;c__Clostridia;o__Clostridiales;f__Unclassified;g__Lawsonibacter;s__Lawsonibacter asaccharolyticus	0.0836667	2.83134e-07	0.000347833	BMI, Age, gender, usual stool type
Dietary	Coffee	k__Bacteria;p__Firmicutes;c__Unclassified;o__Unclassified;f__Unclassified;g__Unclassified;s__Firmicutes bacterium CAG:227	-0.239296	5.56802e-07	0.000683484	BMI, Age, gender, usual stool type
Dietary	Coffee	k__Bacteria;p__Firmicutes;c__Clostridia;o__Clostridiales;f__Clostridiaceae;g__Clostridium;s__Clostridium phoceensis	0.102658	6.80289e-07	0.000834869	BMI, Age, gender, usual stool type
Dietary	Coffee	k__Bacteria;p__Firmicutes;c__Clostridia;o__Clostridiales;f__Lachnospiraceae;g__Anaerotignum;s__Anaerotignum sp. KCTC 15736	-0.193777	1.08128e-05	0.01325	BMI, Age, gender, usual stool type
Dietary	Coffee	k__Bacteria;p__Firmicutes;c__Clostridia;o__Clostridiales;f__Lachnospiraceae;g__Roseburia;s__Roseburia sp. CAG:303	-0.14429	1.11803e-05	0.0136981	BMI, Age, gender, usual stool type
Dietary	Coffee	k__Bacteria;p__Firmicutes;c__Clostridia;o__Clostridiales;f__Lachnospiraceae;g__Roseburia;s__Roseburia sp. CAG:100	-0.139181	2.05823e-05	0.0251675	BMI, Age, gender, usual stool type
Dietary	Coffee	k__Bacteria;p__Bacteroidetes;c__Bacteroidia;o__Bacteroidales;f__Prevotellaceae;g__Prevotella;s__Prevotella sp. 109	0.249595	2.11211e-05	0.0258156	BMI, Age, gender, usual stool type
Dietary	Coffee	k__Bacteria;p__Firmicutes;c__Clostridia;o__Clostridiales;f__Lachnospiraceae;g__Unclassified;s__Lachnospiraceae bacterium A4	-0.0526541	2.35836e-05	0.0288109	BMI, Age, gender, usual stool type
Dietary	Coffee	k__Bacteria;p__Bacteroidetes;c__Bacteroidia;o__Bacteroidales;f__Prevotellaceae;g__Prevotella;s__Prevotella sp. CAG:255	0.163455	2.69014e-05	0.0328517	BMI, Age, gender, usual stool type
Dietary	Coffee	k__Bacteria;p__Firmicutes;c__Clostridia;o__Clostridiales;f__Clostridiaceae;g__Unclassified;s__Clostridiaceae bacterium OM08-6BH	-0.0739109	3.3459e-05	0.0408116	BMI, Age, gender, usual stool type
Dietary	Coffee	k__Bacteria;p__Firmicutes;c__Unclassified;o__Unclassified;f__Unclassified;g__Unclassified;s__Firmicutes bacterium CAG:102	-0.129876	3.82049e-05	0.0465663	BMI, Age, gender, usual stool type
Dietary	Compote, jams	k__Bacteria;p__Firmicutes;c__Clostridia;o__Clostridiales;f__Ruminococcaceae;g__Ruminococcus;s__Ruminococcus sp. CAG:254	0.0933634	2.90724e-05	0.0357881	BMI, Age, gender, usual stool type
Dietary	Dairy	k__Viruses;p__Unclassified;c__Unclassified;o__Caudovirales;f__Siphoviridae;g__Sk1virus;s__Lactococcus phage 936 sensu lato	0.248955	5.07921e-15	6.24794e-12	BMI, Age, gender, usual stool type
Dietary	Dairy	k__Bacteria;p__Firmicutes;c__Bacilli;o__Bacillales;f__Staphylococcaceae;g__Staphylococcus;s__Staphylococcus fleurettii	0.315731	1.31132e-14	1.61297e-11	BMI, Age, gender, usual stool type
Dietary	Dairy	k__Bacteria;p__Firmicutes;c__Bacilli;o__Lactobacillales;f__Streptococcaceae;g__Streptococcus;s__Streptococcus thermophilus	0.118351	1.26452e-09	1.55409e-06	BMI, Age, gender, usual stool type
Dietary	Dairy	k__Bacteria;p__Firmicutes;c__Bacilli;o__Lactobacillales;f__Streptococcaceae;g__Lactococcus;s__Lactococcus lactis	0.0849733	2.36976e-06	0.00291006	BMI, Age, gender, usual stool type
Dietary	Fresh fruit, berries	k__Bacteria;p__Firmicutes;c__Unclassified;o__Unclassified;f__Unclassified;g__Unclassified;s__Firmicutes bacterium CAG:882	0.191868	1.09911e-10	1.35257e-07	BMI, Age, gender, usual stool type
Dietary	Fresh fruit, berries	k__Bacteria;p__Bacteroidetes;c__Bacteroidia;o__Bacteroidales;f__Tannerellaceae;g__Parabacteroides;s__Parabacteroides johnsonii	-0.121285	1.88493e-10	2.31705e-07	BMI, Age, gender, usual stool type
Dietary	Fresh fruit, berries	k__Bacteria;p__Firmicutes;c__Clostridia;o__Clostridiales;f__Clostridiaceae;g__Clostridium;s__Clostridium sp. CAG:230	0.177014	3.11574e-10	3.82652e-07	BMI, Age, gender, usual stool type
Dietary	Fresh fruit, berries	k__Bacteria;p__Firmicutes;c__Clostridia;o__Clostridiales;f__Clostridiaceae;g__Clostridium;s__Clostridium sp. CAG:411	0.169836	4.75939e-10	5.82215e-07	BMI, Age, gender, usual stool type
Dietary	Fresh fruit, berries	k__Bacteria;p__Bacteroidetes;c__Bacteroidia;o__Bacteroidales;f__Tannerellaceae;g__Parabacteroides;s__Parabacteroides timonensis	-0.0978802	1.31354e-09	1.60996e-06	BMI, Age, gender, usual stool type
Dietary	Fresh fruit, berries	k__Eukaryota;p__Arthropoda;c__Arachnida;o__Araneae;f__Araneidae;g__Nephila;s__Nephila clavipes	-0.0485863	1.88212e-09	2.30422e-06	BMI, Age, gender, usual stool type
Dietary	Fresh fruit, berries	k__Bacteria;p__Proteobacteria;c__Gammaproteobacteria;o__Chromatiales;f__Chromatiaceae;g__Thiocapsa;s__Thiocapsa sp. KS1	-0.0555709	2.14435e-09	2.62455e-06	BMI, Age, gender, usual stool type
Dietary	Fresh fruit, berries	k__Bacteria;p__Bacteroidetes;c__Bacteroidia;o__Bacteroidales;f__Tannerellaceae;g__Parabacteroides;s__Parabacteroides merdae CAG:48	-0.0828145	2.73269e-09	3.34127e-06	BMI, Age, gender, usual stool type
Dietary	Fresh fruit, berries	k__Bacteria;p__Proteobacteria;c__Gammaproteobacteria;o__Pseudomonadales;f__Pseudomonadaceae;g__Pseudomonas;s__Pseudomonas aeruginosa	-0.04323	4.3975e-09	5.36482e-06	BMI, Age, gender, usual stool type
Dietary	Fresh fruit, berries	k__Bacteria;p__Proteobacteria;c__Gammaproteobacteria;o__Enterobacterales;f__Yersiniaceae;g__Serratia;s__Serratia marcescens	-0.0488917	5.27969e-09	6.43456e-06	BMI, Age, gender, usual stool type
Dietary	Fresh fruit, berries	k__Bacteria;p__Proteobacteria;c__Betaproteobacteria;o__Neisseriales;f__Neisseriaceae;g__Neisseria;s__Neisseria meningitidis	-0.0494924	7.27229e-09	8.84523e-06	BMI, Age, gender, usual stool type
Dietary	Fresh fruit, berries	k__Bacteria;p__Proteobacteria;c__Betaproteobacteria;o__Burkholderiales;f__Burkholderiaceae;g__Ralstonia;s__Ralstonia solanacearum	-0.0515724	7.43941e-09	9.04698e-06	BMI, Age, gender, usual stool type
Dietary	Fresh fruit, berries	k__Bacteria;p__Firmicutes;c__Clostridia;o__Clostridiales;f__Clostridiaceae;g__Clostridium;s__Clostridium sp. CAG:594	0.213645	8.47209e-09	1.02454e-05	BMI, Age, gender, usual stool type
Dietary	Fresh fruit, berries	k__Bacteria;p__Firmicutes;c__Clostridia;o__Clostridiales;f__Unclassified;g__Lawsonibacter;s__Lawsonibacter asaccharolyticus	-0.0615094	9.43486e-09	1.14589e-05	BMI, Age, gender, usual stool type
Dietary	Fresh fruit, berries	k__Bacteria;p__Firmicutes;c__Clostridia;o__Clostridiales;f__Clostridiaceae;g__Clostridium;s__Clostridium sp. CAG:122	0.155645	9.95396e-09	1.19852e-05	BMI, Age, gender, usual stool type
Dietary	Fresh fruit, berries	k__Bacteria;p__Firmicutes;c__Clostridia;o__Clostridiales;f__Clostridiaceae;g__Clostridium;s__Clostridium sp. CAG:575	0.164823	1.48312e-08	1.77124e-05	BMI, Age, gender, usual stool type
Dietary	Fresh fruit, berries	k__Bacteria;p__Firmicutes;c__Clostridia;o__Clostridiales;f__Eubacteriaceae;g__Eubacterium;s__Eubacterium sp. AF22-9	0.153303	1.5867e-08	1.91715e-05	BMI, Age, gender, usual stool type
Dietary	Fresh fruit, berries	k__Bacteria;p__Proteobacteria;c__Gammaproteobacteria;o__Enterobacterales;f__Enterobacteriaceae;g__Cronobacter;s__Cronobacter sakazakii	-0.0525541	1.70183e-08	2.05869e-05	BMI, Age, gender, usual stool type
Dietary	Fresh fruit, berries	k__Bacteria;p__Firmicutes;c__Clostridia;o__Clostridiales;f__Ruminococcaceae;g__Ruminococcus;s__Ruminococcus flavefaciens	0.0770148	1.83739e-08	2.22032e-05	BMI, Age, gender, usual stool type
Dietary	Fresh fruit, berries	k__Bacteria;p__Bacteroidetes;c__Bacteroidia;o__Bacteroidales;f__Tannerellaceae;g__Parabacteroides;s__Parabacteroides merdae	-0.121917	2.02744e-08	2.44997e-05	BMI, Age, gender, usual stool type
Dietary	Fresh fruit, berries	k__Bacteria;p__Proteobacteria;c__Gammaproteobacteria;o__Pseudomonadales;f__Pseudomonadaceae;g__Pseudomonas;s__Pseudomonas syringae group genomosp. 3	-0.0557847	2.06201e-08	2.48958e-05	BMI, Age, gender, usual stool type
Dietary	Fresh fruit, berries	k__Bacteria;p__Firmicutes;c__Clostridia;o__Clostridiales;f__Eubacteriaceae;g__Eubacterium;s__Eubacterium sp. AM46-8	0.13686	2.26182e-08	2.70872e-05	BMI, Age, gender, usual stool type
Dietary	Fresh fruit, berries	k__Bacteria;p__Bacteroidetes;c__Bacteroidia;o__Bacteroidales;f__Tannerellaceae;g__Parabacteroides;s__Parabacteroides johnsonii CAG:246	-0.0776553	2.38539e-08	2.87707e-05	BMI, Age, gender, usual stool type
Dietary	Fresh fruit, berries	k__Bacteria;p__Firmicutes;c__Clostridia;o__Clostridiales;f__Clostridiaceae;g__Clostridium;s__Clostridium sp. CAG:492	0.191581	3.46816e-08	4.12341e-05	BMI, Age, gender, usual stool type
Dietary	Fresh fruit, berries	k__Bacteria;p__Firmicutes;c__Clostridia;o__Clostridiales;f__Unclassified;g__Unclassified;s__[Bacteroides] pectinophilus	0.0735428	3.43787e-08	4.1318e-05	BMI, Age, gender, usual stool type
Dietary	Fresh fruit, berries	k__Bacteria;p__Candidatus Melainabacteria;c__Unclassified;o__Unclassified;f__Unclassified;g__Unclassified;s__Candidatus Melainabacteria bacterium LEY3_CP_29_8	0.158645	3.60698e-08	4.30786e-05	BMI, Age, gender, usual stool type
Dietary	Fresh fruit, berries	k__Bacteria;p__Actinobacteria;c__Coriobacteriia;o__Eggerthellales;f__Eggerthellaceae;g__Eggerthella;s__Eggerthella sp. CAG:1427	-0.0431951	3.7599e-08	4.51664e-05	BMI, Age, gender, usual stool type
Dietary	Fresh fruit, berries	k__Bacteria;p__Bacteroidetes;c__Bacteroidia;o__Bacteroidales;f__Prevotellaceae;g__Prevotella;s__Prevotella sp. CAG:755	-0.0730254	3.9332e-08	4.7221e-05	BMI, Age, gender, usual stool type
Dietary	Fresh fruit, berries	k__Bacteria;p__Firmicutes;c__Clostridia;o__Clostridiales;f__Clostridiaceae;g__Clostridium;s__Clostridium sp. CAG:451	0.20464	4.82866e-08	5.67886e-05	BMI, Age, gender, usual stool type
Dietary	Fresh fruit, berries	k__Bacteria;p__Firmicutes;c__Clostridia;o__Clostridiales;f__Lachnospiraceae;g__Acetatifactor;s__Acetatifactor muris	0.0597994	4.95534e-08	5.92939e-05	BMI, Age, gender, usual stool type
Dietary	Fresh fruit, berries	k__Bacteria;p__Proteobacteria;c__Gammaproteobacteria;o__Enterobacterales;f__Enterobacteriaceae;g__Cronobacter;s__Cronobacter dublinensis	-0.0644709	5.07114e-08	6.06956e-05	BMI, Age, gender, usual stool type
Dietary	Fresh fruit, berries	k__Bacteria;p__Firmicutes;c__Clostridia;o__Clostridiales;f__Clostridiaceae;g__Clostridium;s__Clostridium sp. 28_17	0.232521	5.24934e-08	6.0818e-05	BMI, Age, gender, usual stool type
Dietary	Fresh fruit, berries	k__Bacteria;p__Firmicutes;c__Clostridia;o__Clostridiales;f__Clostridiaceae;g__Clostridium;s__Clostridium sp. 26_22	0.171695	5.56643e-08	6.60803e-05	BMI, Age, gender, usual stool type
Dietary	Fresh fruit, berries	k__Bacteria;p__Proteobacteria;c__Gammaproteobacteria;o__Oceanospirillales;f__Halomonadaceae;g__Zymobacter;s__Zymobacter palmae	-0.0593293	5.563e-08	6.65221e-05	BMI, Age, gender, usual stool type
Dietary	Fresh fruit, berries	k__Bacteria;p__Firmicutes;c__Clostridia;o__Clostridiales;f__Clostridiaceae;g__Clostridium;s__Clostridium sp. CAG:417	0.227817	5.89464e-08	6.95082e-05	BMI, Age, gender, usual stool type
Dietary	Fresh fruit, berries	k__Bacteria;p__Firmicutes;c__Clostridia;o__Clostridiales;f__Lachnospiraceae;g__Roseburia;s__Roseburia sp. AM59-24XD	0.12166	6.95046e-08	8.27182e-05	BMI, Age, gender, usual stool type
Dietary	Fresh fruit, berries	k__Bacteria;p__Proteobacteria;c__Betaproteobacteria;o__Burkholderiales;f__Alcaligenaceae;g__Achromobacter;s__Achromobacter xylosoxidans	-0.0538645	7.12442e-08	8.48535e-05	BMI, Age, gender, usual stool type
Dietary	Fresh fruit, berries	k__Bacteria;p__Bacteroidetes;c__Bacteroidia;o__Bacteroidales;f__Bacteroidaceae;g__Bacteroides;s__Bacteroides sp. CAG:661	-0.0679824	8.2109e-08	9.77047e-05	BMI, Age, gender, usual stool type
Dietary	Fresh fruit, berries	k__Bacteria;p__Firmicutes;c__Clostridia;o__Clostridiales;f__Clostridiaceae;g__Clostridium;s__Clostridium sp. CAG:440	0.185231	8.67554e-08	0.000102273	BMI, Age, gender, usual stool type
Dietary	Fresh fruit, berries	k__Bacteria;p__Bacteroidetes;c__Bacteroidia;o__Bacteroidales;f__Bacteroidaceae;g__Bacteroides;s__Bacteroides barnesiae	-0.114704	8.61275e-08	0.000102366	BMI, Age, gender, usual stool type
Dietary	Fresh fruit, berries	k__Bacteria;p__Proteobacteria;c__Betaproteobacteria;o__Burkholderiales;f__Alcaligenaceae;g__Bordetella;s__Bordetella pertussis	-0.0481494	8.88772e-08	0.000105619	BMI, Age, gender, usual stool type
Dietary	Fresh fruit, berries	k__Bacteria;p__Proteobacteria;c__Gammaproteobacteria;o__Xanthomonadales;f__Xanthomonadaceae;g__Xanthomonas;s__Xanthomonas citri	-0.0418093	1.04861e-07	0.000124218	BMI, Age, gender, usual stool type
Dietary	Fresh fruit, berries	k__Bacteria;p__Bacteroidetes;c__Bacteroidia;o__Bacteroidales;f__Unclassified;g__Unclassified;s__Bacteroidales bacterium Barb7	-0.0711081	1.05992e-07	0.000125541	BMI, Age, gender, usual stool type
Dietary	Fresh fruit, berries	k__Bacteria;p__Actinobacteria;c__Actinobacteria;o__Corynebacteriales;f__Mycobacteriaceae;g__Mycobacteroides;s__Mycobacteroides abscessus	-0.0395371	1.07735e-07	0.000127569	BMI, Age, gender, usual stool type
Dietary	Fresh fruit, berries	k__Bacteria;p__Bacteroidetes;c__Bacteroidia;o__Bacteroidales;f__Tannerellaceae;g__Parabacteroides;s__Parabacteroides sp. SN4	-0.117663	1.12119e-07	0.000132526	BMI, Age, gender, usual stool type
Dietary	Fresh fruit, berries	k__Bacteria;p__Proteobacteria;c__Gammaproteobacteria;o__Xanthomonadales;f__Xanthomonadaceae;g__Xanthomonas;s__Xanthomonas phaseoli	-0.0525036	1.14438e-07	0.000135328	BMI, Age, gender, usual stool type
Dietary	Fresh fruit, berries	k__Bacteria;p__Firmicutes;c__Clostridia;o__Clostridiales;f__Eubacteriaceae;g__Eubacterium;s__Eubacterium sp. AM49-13BH	0.133424	1.19175e-07	0.00014068	BMI, Age, gender, usual stool type
Dietary	Fresh fruit, berries	k__Bacteria;p__Actinobacteria;c__Actinobacteria;o__Corynebacteriales;f__Mycobacteriaceae;g__Mycobacterium;s__Mycobacterium tuberculosis	-0.0379366	1.38331e-07	0.000163185	BMI, Age, gender, usual stool type
Dietary	Fresh fruit, berries	k__Bacteria;p__Proteobacteria;c__Gammaproteobacteria;o__Pseudomonadales;f__Pseudomonadaceae;g__Pseudomonas;s__Pseudomonas fluorescens	-0.041281	1.44088e-07	0.000169766	BMI, Age, gender, usual stool type
Dietary	Fresh fruit, berries	k__Bacteria;p__Firmicutes;c__Clostridia;o__Clostridiales;f__Clostridiaceae;g__Clostridium;s__Clostridium sp. CAG:343	0.19597	1.49226e-07	0.000175145	BMI, Age, gender, usual stool type
Dietary	Fresh fruit, berries	k__Bacteria;p__Bacteroidetes;c__Bacteroidia;o__Bacteroidales;f__Bacteroidaceae;g__Bacteroides;s__Bacteroides xylanisolvens	-0.0717072	1.88643e-07	0.000221738	BMI, Age, gender, usual stool type
Dietary	Fresh fruit, berries	k__Bacteria;p__Proteobacteria;c__Gammaproteobacteria;o__Enterobacterales;f__Enterobacteriaceae;g__Klebsiella;s__Klebsiella oxytoca	-0.0447762	1.89158e-07	0.000222164	BMI, Age, gender, usual stool type
Dietary	Fresh fruit, berries	k__Bacteria;p__Firmicutes;c__Clostridia;o__Clostridiales;f__Clostridiaceae;g__Clostridium;s__Clostridium sp. CAG:389	0.155066	2.08193e-07	0.000242359	BMI, Age, gender, usual stool type
Dietary	Fresh fruit, berries	k__Bacteria;p__Tenericutes;c__Mollicutes;o__Mycoplasmatales;f__Mycoplasmataceae;g__Mycoplasma;s__Mycoplasma sp. CAG:472	0.216311	2.09029e-07	0.000242444	BMI, Age, gender, usual stool type
Dietary	Fresh fruit, berries	k__Bacteria;p__Proteobacteria;c__Alphaproteobacteria;o__Rhodospirillales;f__Rhodospirillaceae;g__Nitrospirillum;s__Nitrospirillum amazonense	-0.0464677	2.15332e-07	0.000252499	BMI, Age, gender, usual stool type
Dietary	Fresh fruit, berries	k__Bacteria;p__Proteobacteria;c__Betaproteobacteria;o__Burkholderiales;f__Burkholderiaceae;g__Cupriavidus;s__Cupriavidus taiwanensis	-0.0422685	2.34388e-07	0.00027453	BMI, Age, gender, usual stool type
Dietary	Fresh fruit, berries	k__Bacteria;p__Firmicutes;c__Clostridia;o__Clostridiales;f__Clostridiaceae;g__Clostridium;s__Clostridium sp. CAG:307_30_263	0.192691	2.65372e-07	0.000309341	BMI, Age, gender, usual stool type
Dietary	Fresh fruit, berries	k__Bacteria;p__Cyanobacteria;c__Unclassified;o__Nostocales;f__Tolypothrichaceae;g__Tolypothrix;s__Tolypothrix campylonemoides	-0.043864	2.79541e-07	0.000326724	BMI, Age, gender, usual stool type
Dietary	Fresh fruit, berries	k__Bacteria;p__Firmicutes;c__Clostridia;o__Clostridiales;f__Clostridiaceae;g__Clostridium;s__Clostridium sp. CAG:710	0.240392	2.99315e-07	0.000340407	BMI, Age, gender, usual stool type
Dietary	Fresh fruit, berries	k__Bacteria;p__Firmicutes;c__Clostridia;o__Clostridiales;f__Clostridiaceae;g__Clostridium;s__Clostridium sp. CAG:356	0.156126	3.29106e-07	0.000379054	BMI, Age, gender, usual stool type
Dietary	Fresh fruit, berries	k__Bacteria;p__Firmicutes;c__Clostridia;o__Clostridiales;f__Oscillospiraceae;g__Oscillibacter;s__Oscillibacter sp. KLE 1728	-0.0690555	3.28506e-07	0.000382756	BMI, Age, gender, usual stool type
Dietary	Fresh fruit, berries	k__Bacteria;p__Bacteroidetes;c__Bacteroidia;o__Bacteroidales;f__Bacteroidaceae;g__Bacteroides;s__Bacteroides sp. CAG:598	-0.0787457	3.59516e-07	0.000418462	BMI, Age, gender, usual stool type
Dietary	Fresh fruit, berries	k__Bacteria;p__Proteobacteria;c__Alphaproteobacteria;o__Rhizobiales;f__Rhizobiaceae;g__Rhizobium;s__Rhizobium freirei	-0.046035	3.64765e-07	0.000424284	BMI, Age, gender, usual stool type
Dietary	Fresh fruit, berries	k__Bacteria;p__Bacteroidetes;c__Bacteroidia;o__Bacteroidales;f__Tannerellaceae;g__Tannerella;s__Tannerella sp. CAG:51	-0.0864183	3.75924e-07	0.00043724	BMI, Age, gender, usual stool type
Dietary	Fresh fruit, berries	k__Bacteria;p__Firmicutes;c__Clostridia;o__Clostridiales;f__Eubacteriaceae;g__Eubacterium;s__Eubacterium sp. 36_13	0.170101	4.12164e-07	0.000473575	BMI, Age, gender, usual stool type
Dietary	Fresh fruit, berries	k__Bacteria;p__Firmicutes;c__Clostridia;o__Clostridiales;f__Clostridiaceae;g__Clostridium;s__Clostridium sp. 28_12	0.223672	4.3781e-07	0.000494989	BMI, Age, gender, usual stool type
Dietary	Fresh fruit, berries	k__Bacteria;p__Firmicutes;c__Clostridia;o__Clostridiales;f__Clostridiaceae;g__Clostridium;s__Clostridium sp. CAG:571	0.131617	4.50044e-07	0.00052043	BMI, Age, gender, usual stool type
Dietary	Fresh fruit, berries	k__Bacteria;p__Firmicutes;c__Clostridia;o__Clostridiales;f__Clostridiaceae;g__Clostridium;s__Clostridium sp. CAG:433	0.22686	4.55699e-07	0.000523223	BMI, Age, gender, usual stool type
Dietary	Fresh fruit, berries	k__Bacteria;p__Proteobacteria;c__Deltaproteobacteria;o__Myxococcales;f__Archangiaceae;g__Stigmatella;s__Stigmatella aurantiaca	-0.0379965	4.6304e-07	0.000536235	BMI, Age, gender, usual stool type
Dietary	Fresh fruit, berries	k__Bacteria;p__Proteobacteria;c__Gammaproteobacteria;o__Pseudomonadales;f__Pseudomonadaceae;g__Pseudomonas;s__Pseudomonas stutzeri	-0.0438465	5.12121e-07	0.000589417	BMI, Age, gender, usual stool type
Dietary	Fresh fruit, berries	k__Bacteria;p__Firmicutes;c__Bacilli;o__Bacillales;f__Paenibacillaceae;g__Paenibacillus;s__Paenibacillus sp. P22	-0.0307161	5.42111e-07	0.000625872	BMI, Age, gender, usual stool type
Dietary	Fresh fruit, berries	k__Bacteria;p__Proteobacteria;c__Gammaproteobacteria;o__Enterobacterales;f__Enterobacteriaceae;g__Enterobacter;s__Enterobacter ludwigii	-0.0603041	5.72527e-07	0.000659989	BMI, Age, gender, usual stool type
Dietary	Fresh fruit, berries	k__Bacteria;p__Firmicutes;c__Clostridia;o__Clostridiales;f__Lachnospiraceae;g__Roseburia;s__Roseburia sp. CAG:10041_57	0.11783	5.93641e-07	0.000682293	BMI, Age, gender, usual stool type
Dietary	Fresh fruit, berries	k__Bacteria;p__Bacteroidetes;c__Bacteroidia;o__Bacteroidales;f__Bacteroidaceae;g__Bacteroides;s__Bacteroides cellulosilyticus CAG:158	-0.0784001	5.97146e-07	0.000688047	BMI, Age, gender, usual stool type
Dietary	Fresh fruit, berries	k__Bacteria;p__Bacteroidetes;c__Bacteroidia;o__Bacteroidales;f__Bacteroidaceae;g__Bacteroides;s__Bacteroides sp. CAG:702	-0.0750184	5.97817e-07	0.000688743	BMI, Age, gender, usual stool type
Dietary	Fresh fruit, berries	k__Bacteria;p__Tenericutes;c__Mollicutes;o__Mycoplasmatales;f__Mycoplasmataceae;g__Mycoplasma;s__Mycoplasma sp. CAG:877	0.232004	6.25833e-07	0.000696703	BMI, Age, gender, usual stool type
Dietary	Fresh fruit, berries	k__Bacteria;p__Firmicutes;c__Clostridia;o__Clostridiales;f__Clostridiaceae;g__Clostridium;s__Clostridium sp. TF01-11	0.0832516	6.4021e-07	0.00073135	BMI, Age, gender, usual stool type
Dietary	Fresh fruit, berries	k__Bacteria;p__Proteobacteria;c__Betaproteobacteria;o__Burkholderiales;f__Comamonadaceae;g__Hydrogenophaga;s__Hydrogenophaga sp. T4	-0.0470925	6.38979e-07	0.000733561	BMI, Age, gender, usual stool type
Dietary	Fresh fruit, berries	k__Bacteria;p__Firmicutes;c__Clostridia;o__Clostridiales;f__Lachnospiraceae;g__Blautia;s__Blautia sp. AF19-10LB	0.0901455	6.7604e-07	0.000773246	BMI, Age, gender, usual stool type
Dietary	Fresh fruit, berries	k__Bacteria;p__Firmicutes;c__Unclassified;o__Unclassified;f__Unclassified;g__Unclassified;s__Firmicutes bacterium CAG:345	0.207748	6.91823e-07	0.000786899	BMI, Age, gender, usual stool type
Dietary	Fresh fruit, berries	k__Bacteria;p__Proteobacteria;c__Acidithiobacillia;o__Acidithiobacillales;f__Acidithiobacillaceae;g__Acidithiobacillus;s__Acidithiobacillus ferrivorans	-0.0519411	6.98797e-07	0.000799956	BMI, Age, gender, usual stool type
Dietary	Fresh fruit, berries	k__Bacteria;p__Actinobacteria;c__Actinobacteria;o__Bifidobacteriales;f__Bifidobacteriaceae;g__Bifidobacterium;s__Bifidobacterium longum	-0.0962029	7.63131e-07	0.000873497	BMI, Age, gender, usual stool type
Dietary	Fresh fruit, berries	k__Bacteria;p__Firmicutes;c__Clostridia;o__Clostridiales;f__Ruminococcaceae;g__Pseudoflavonifractor;s__Pseudoflavonifractor sp. An184	-0.0521824	8.19625e-07	0.000933919	BMI, Age, gender, usual stool type
Dietary	Fresh fruit, berries	k__Bacteria;p__Proteobacteria;c__Alphaproteobacteria;o__Rhizobiales;f__Rhizobiaceae;g__Rhizobium;s__Rhizobium etli	-0.0357678	8.2102e-07	0.000937181	BMI, Age, gender, usual stool type
Dietary	Fresh fruit, berries	k__Bacteria;p__Proteobacteria;c__Gammaproteobacteria;o__Pseudomonadales;f__Moraxellaceae;g__Acinetobacter;s__Acinetobacter baumannii	-0.0472813	8.31259e-07	0.000948839	BMI, Age, gender, usual stool type
Dietary	Fresh fruit, berries	k__Bacteria;p__Bacteroidetes;c__Bacteroidia;o__Bacteroidales;f__Tannerellaceae;g__Tannerella;s__Tannerella sp. CAG:118	-0.0767847	8.57294e-07	0.000977787	BMI, Age, gender, usual stool type
Dietary	Fresh fruit, berries	k__Bacteria;p__Bacteroidetes;c__Bacteroidia;o__Bacteroidales;f__Unclassified;g__Unclassified;s__Bacteroidales bacterium Barb6	-0.068708	8.82914e-07	0.00100645	BMI, Age, gender, usual stool type
Dietary	Fresh fruit, berries	k__Bacteria;p__Proteobacteria;c__Betaproteobacteria;o__Burkholderiales;f__Burkholderiaceae;g__Cupriavidus;s__Cupriavidus oxalaticus	-0.0497307	8.87994e-07	0.00101128	BMI, Age, gender, usual stool type
Dietary	Fresh fruit, berries	k__Bacteria;p__Bacteroidetes;c__Bacteroidia;o__Bacteroidales;f__Tannerellaceae;g__Parabacteroides;s__Parabacteroides sp. TM07-1AC	-0.105279	9.50711e-07	0.0010793	BMI, Age, gender, usual stool type
Dietary	Fresh fruit, berries	k__Bacteria;p__Bacteroidetes;c__Bacteroidia;o__Bacteroidales;f__Tannerellaceae;g__Tannerella;s__Tannerella sp. 6_1_58FAA_CT1	-0.0750336	9.5917e-07	0.00109051	BMI, Age, gender, usual stool type
Dietary	Fresh fruit, berries	k__Bacteria;p__Unclassified;c__Unclassified;o__Unclassified;f__Unclassified;g__Unclassified;s__uncultured bacterium	-0.0538456	9.7023e-07	0.00110245	BMI, Age, gender, usual stool type
Dietary	Fresh fruit, berries	k__Bacteria;p__Bacteroidetes;c__Bacteroidia;o__Bacteroidales;f__Bacteroidaceae;g__Bacteroides;s__Bacteroides reticulotermitis	-0.082365	9.91607e-07	0.00112575	BMI, Age, gender, usual stool type
Dietary	Fresh fruit, berries	k__Bacteria;p__Firmicutes;c__Clostridia;o__Clostridiales;f__Eubacteriaceae;g__Eubacterium;s__Eubacterium sp. CAG:86	0.148093	1.03237e-06	0.00117087	BMI, Age, gender, usual stool type
Dietary	Fresh fruit, berries	k__Bacteria;p__Firmicutes;c__Unclassified;o__Unclassified;f__Unclassified;g__Unclassified;s__Firmicutes bacterium CAG:582	0.18251	1.04501e-06	0.00117995	BMI, Age, gender, usual stool type
Dietary	Fresh fruit, berries	k__Bacteria;p__Firmicutes;c__Clostridia;o__Clostridiales;f__Clostridiaceae;g__Clostridium;s__Clostridium sp. AF34-13	0.114202	1.1148e-06	0.00119614	BMI, Age, gender, usual stool type
Dietary	Fresh fruit, berries	k__Bacteria;p__Firmicutes;c__Clostridia;o__Clostridiales;f__Lachnospiraceae;g__Unclassified;s__Lachnospiraceae bacterium OM04-12BH	0.0843804	1.0771e-06	0.00122043	BMI, Age, gender, usual stool type
Dietary	Fresh fruit, berries	k__Bacteria;p__Firmicutes;c__Clostridia;o__Clostridiales;f__Ruminococcaceae;g__Faecalibacterium;s__Faecalibacterium sp. CAG:74_58_120	0.1189	1.12433e-06	0.00127303	BMI, Age, gender, usual stool type
Dietary	Fresh fruit, berries	k__Bacteria;p__Tenericutes;c__Mollicutes;o__Mycoplasmatales;f__Mycoplasmataceae;g__Mycoplasma;s__Mycoplasma sp. CAG:956	0.194139	1.20985e-06	0.00134267	BMI, Age, gender, usual stool type
Dietary	Fresh fruit, berries	k__Bacteria;p__Proteobacteria;c__Alphaproteobacteria;o__Rhodobacterales;f__Rhodobacteraceae;g__Pseudooceanicola;s__Pseudooceanicola batsensis	-0.0494191	1.20264e-06	0.00135582	BMI, Age, gender, usual stool type
Dietary	Fresh fruit, berries	k__Bacteria;p__Actinobacteria;c__Actinobacteria;o__Micrococcales;f__Microbacteriaceae;g__Curtobacterium;s__Curtobacterium sp. ER1_6	-0.037424	1.28696e-06	0.00145226	BMI, Age, gender, usual stool type
Dietary	Fresh fruit, berries	k__Bacteria;p__Firmicutes;c__Clostridia;o__Clostridiales;f__Oscillospiraceae;g__Oscillibacter;s__Oscillibacter sp. KLE 1745	-0.0884264	1.32871e-06	0.00149574	BMI, Age, gender, usual stool type
Dietary	Fresh fruit, berries	k__Bacteria;p__Firmicutes;c__Clostridia;o__Clostridiales;f__Lachnospiraceae;g__Roseburia;s__Roseburia sp. CAG:303	0.104152	1.42842e-06	0.00160754	BMI, Age, gender, usual stool type
Dietary	Fresh fruit, berries	k__Bacteria;p__Proteobacteria;c__Gammaproteobacteria;o__Enterobacterales;f__Enterobacteriaceae;g__Salmonella;s__Salmonella enterica	-0.0532897	1.4565e-06	0.00163974	BMI, Age, gender, usual stool type
Dietary	Fresh fruit, berries	k__Bacteria;p__Bacteroidetes;c__Bacteroidia;o__Bacteroidales;f__Unclassified;g__Unclassified;s__Bacteroidales bacterium Barb4	-0.0641848	1.50938e-06	0.00169791	BMI, Age, gender, usual stool type
Dietary	Fresh fruit, berries	k__Bacteria;p__Bacteroidetes;c__Bacteroidia;o__Bacteroidales;f__Bacteroidaceae;g__Bacteroides;s__Bacteroides eggerthii CAG:109	-0.0715566	1.75291e-06	0.00196524	BMI, Age, gender, usual stool type
Dietary	Fresh fruit, berries	k__Bacteria;p__Firmicutes;c__Clostridia;o__Clostridiales;f__Lachnospiraceae;g__Unclassified;s__Lachnospiraceae bacterium	0.0845437	1.77108e-06	0.00198442	BMI, Age, gender, usual stool type
Dietary	Fresh fruit, berries	k__Bacteria;p__Firmicutes;c__Clostridia;o__Clostridiales;f__Clostridiaceae;g__Clostridium;s__Clostridium sp. CAG:921	0.133804	1.89046e-06	0.00208461	BMI, Age, gender, usual stool type
Dietary	Fresh fruit, berries	k__Bacteria;p__Bacteroidetes;c__Bacteroidia;o__Bacteroidales;f__Bacteroidaceae;g__Bacteroides;s__Bacteroides sp. CAG:714	-0.0789907	1.90282e-06	0.00212937	BMI, Age, gender, usual stool type
Dietary	Fresh fruit, berries	k__Bacteria;p__Firmicutes;c__Bacilli;o__Bacillales;f__Bacillaceae;g__Bacillus;s__Bacillus sp. CAG:988	0.172879	2.16217e-06	0.00233769	BMI, Age, gender, usual stool type
Dietary	Fresh fruit, berries	k__Bacteria;p__Actinobacteria;c__Actinobacteria;o__Propionibacteriales;f__Nocardioidaceae;g__Micropruina;s__Micropruina glycogenica	-0.0454469	2.11627e-06	0.00235508	BMI, Age, gender, usual stool type
Dietary	Fresh fruit, berries	k__Bacteria;p__Proteobacteria;c__Alphaproteobacteria;o__Rhodobacterales;f__Rhodobacteraceae;g__Salipiger;s__Salipiger bermudensis	-0.0424621	2.14764e-06	0.00239367	BMI, Age, gender, usual stool type
Dietary	Fresh fruit, berries	k__Bacteria;p__Bacteroidetes;c__Bacteroidia;o__Bacteroidales;f__Bacteroidaceae;g__Bacteroides;s__Bacteroides thetaiotaomicron	-0.084239	2.18033e-06	0.00243393	BMI, Age, gender, usual stool type
Dietary	Fresh fruit, berries	k__Bacteria;p__Bacteroidetes;c__Bacteroidia;o__Bacteroidales;f__Bacteroidaceae;g__Bacteroides;s__Bacteroides clarus CAG:160	-0.073333	2.41043e-06	0.00268375	BMI, Age, gender, usual stool type
Dietary	Fresh fruit, berries	k__Bacteria;p__Bacteroidetes;c__Bacteroidia;o__Bacteroidales;f__Bacteroidaceae;g__Bacteroides;s__Bacteroides ovatus	-0.0862516	2.66249e-06	0.00295664	BMI, Age, gender, usual stool type
Dietary	Fresh fruit, berries	k__Bacteria;p__Proteobacteria;c__Gammaproteobacteria;o__Pseudomonadales;f__Pseudomonadaceae;g__Pseudomonas;s__Pseudomonas syringae	-0.0356327	2.71611e-06	0.00301194	BMI, Age, gender, usual stool type
Dietary	Fresh fruit, berries	k__Bacteria;p__Actinobacteria;c__Coriobacteriia;o__Coriobacteriales;f__Coriobacteriaceae;g__Collinsella;s__Collinsella aerofaciens	-0.0324134	2.72034e-06	0.0030184	BMI, Age, gender, usual stool type
Dietary	Fresh fruit, berries	k__Bacteria;p__Bacteroidetes;c__Bacteroidia;o__Bacteroidales;f__Prevotellaceae;g__Prevotella;s__Prevotella sp. CAG:1124	-0.0734754	2.85042e-06	0.00315908	BMI, Age, gender, usual stool type
Dietary	Fresh fruit, berries	k__Bacteria;p__Actinobacteria;c__Actinobacteria;o__Bifidobacteriales;f__Bifidobacteriaceae;g__Bifidobacterium;s__Bifidobacterium longum CAG:69	-0.0531788	2.97519e-06	0.00327644	BMI, Age, gender, usual stool type
Dietary	Fresh fruit, berries	k__Bacteria;p__Firmicutes;c__Clostridia;o__Clostridiales;f__Lachnospiraceae;g__Blautia;s__Blautia sp. OM07-19	0.0792118	3.12634e-06	0.00343875	BMI, Age, gender, usual stool type
Dietary	Fresh fruit, berries	k__Bacteria;p__Firmicutes;c__Unclassified;o__Unclassified;f__Unclassified;g__Unclassified;s__Firmicutes bacterium CAG:227	0.14649	3.23716e-06	0.00351509	BMI, Age, gender, usual stool type
Dietary	Fresh fruit, berries	k__Bacteria;p__Firmicutes;c__Clostridia;o__Clostridiales;f__Clostridiaceae;g__Clostridium;s__Clostridium sp. CAG:1000	0.198136	3.29516e-06	0.00352705	BMI, Age, gender, usual stool type
Dietary	Fresh fruit, berries	k__Bacteria;p__Firmicutes;c__Unclassified;o__Unclassified;f__Unclassified;g__Unclassified;s__Firmicutes bacterium CAG:884	0.166837	3.26008e-06	0.00353327	BMI, Age, gender, usual stool type
Dietary	Fresh fruit, berries	k__Bacteria;p__Firmicutes;c__Clostridia;o__Clostridiales;f__Clostridiaceae;g__Clostridium;s__Clostridium sp. CAG:465	0.131535	3.38818e-06	0.0036735	BMI, Age, gender, usual stool type
Dietary	Fresh fruit, berries	k__Bacteria;p__Actinobacteria;c__Actinobacteria;o__Bifidobacteriales;f__Bifidobacteriaceae;g__Bifidobacterium;s__Bifidobacterium bifidum	-0.0612468	3.34107e-06	0.00368136	BMI, Age, gender, usual stool type
Dietary	Fresh fruit, berries	k__Bacteria;p__Proteobacteria;c__Betaproteobacteria;o__Burkholderiales;f__Burkholderiaceae;g__Burkholderia;s__Burkholderia pseudomallei	-0.0389563	3.42096e-06	0.003773	BMI, Age, gender, usual stool type
Dietary	Fresh fruit, berries	k__Bacteria;p__Proteobacteria;c__Deltaproteobacteria;o__Desulfovibrionales;f__Desulfovibrionaceae;g__Unclassified;s__Desulfovibrionaceae bacterium	-0.12543	3.64188e-06	0.0040036	BMI, Age, gender, usual stool type
Dietary	Fresh fruit, berries	k__Bacteria;p__Bacteroidetes;c__Bacteroidia;o__Bacteroidales;f__Bacteroidaceae;g__Bacteroides;s__Bacteroides sp. CAG:875	-0.0757075	3.69818e-06	0.00406896	BMI, Age, gender, usual stool type
Dietary	Fresh fruit, berries	k__Bacteria;p__Bacteroidetes;c__Bacteroidia;o__Bacteroidales;f__Bacteroidaceae;g__Bacteroides;s__Bacteroides fluxus	-0.0729125	3.7392e-06	0.0041129	BMI, Age, gender, usual stool type
Dietary	Fresh fruit, berries	k__Bacteria;p__Proteobacteria;c__Betaproteobacteria;o__Burkholderiales;f__Burkholderiaceae;g__Burkholderia;s__Burkholderia cenocepacia	-0.0468537	3.87767e-06	0.00424691	BMI, Age, gender, usual stool type
Dietary	Fresh fruit, berries	k__Bacteria;p__Bacteroidetes;c__Bacteroidia;o__Bacteroidales;f__Bacteroidaceae;g__Bacteroides;s__Bacteroides stercoris CAG:120	-0.0736229	3.91421e-06	0.00429809	BMI, Age, gender, usual stool type
Dietary	Fresh fruit, berries	k__Bacteria;p__Proteobacteria;c__Betaproteobacteria;o__Neisseriales;f__Neisseriaceae;g__Neisseria;s__Neisseria sp. HMSC06F02	-0.0378835	4.3666e-06	0.0047446	BMI, Age, gender, usual stool type
Dietary	Fresh fruit, berries	k__Bacteria;p__Bacteroidetes;c__Flavobacteriia;o__Flavobacteriales;f__Flavobacteriaceae;g__Ornithobacterium;s__Ornithobacterium rhinotracheale	-0.0681809	4.36207e-06	0.00476648	BMI, Age, gender, usual stool type
Dietary	Fresh fruit, berries	k__Bacteria;p__Tenericutes;c__Mollicutes;o__Anaeroplasmatales;f__Anaeroplasmataceae;g__Anaeroplasma;s__Anaeroplasma bactoclasticum	0.15334	4.54152e-06	0.00483439	BMI, Age, gender, usual stool type
Dietary	Fresh fruit, berries	k__Bacteria;p__Bacteroidetes;c__Bacteroidia;o__Bacteroidales;f__Prevotellaceae;g__Prevotella;s__Prevotella sp. CAG:1058	-0.0729614	4.42443e-06	0.00483491	BMI, Age, gender, usual stool type
Dietary	Fresh fruit, berries	k__Bacteria;p__Tenericutes;c__Mollicutes;o__Mycoplasmatales;f__Mycoplasmataceae;g__Mycoplasma;s__Mycoplasma sp. CAG:776	0.175489	4.58403e-06	0.00489276	BMI, Age, gender, usual stool type
Dietary	Fresh fruit, berries	k__Bacteria;p__Bacteroidetes;c__Bacteroidia;o__Bacteroidales;f__Bacteroidaceae;g__Bacteroides;s__Bacteroides thetaiotaomicron CAG:40	-0.0808364	4.53649e-06	0.00495229	BMI, Age, gender, usual stool type
Dietary	Fresh fruit, berries	k__Bacteria;p__Firmicutes;c__Clostridia;o__Clostridiales;f__Clostridiaceae;g__Clostridium;s__Clostridium sp. 26_21	0.160072	4.86282e-06	0.00499416	BMI, Age, gender, usual stool type
Dietary	Fresh fruit, berries	k__Bacteria;p__Bacteroidetes;c__Bacteroidia;o__Bacteroidales;f__Bacteroidaceae;g__Bacteroides;s__Bacteroides fragilis	-0.0763171	4.57584e-06	0.00499675	BMI, Age, gender, usual stool type
Dietary	Fresh fruit, berries	k__Bacteria;p__Actinobacteria;c__Actinobacteria;o__Bifidobacteriales;f__Bifidobacteriaceae;g__Bifidobacterium;s__Bifidobacterium adolescentis CAG:119	-0.0499094	4.61261e-06	0.00502451	BMI, Age, gender, usual stool type
Dietary	Fresh fruit, berries	k__Bacteria;p__Bacteroidetes;c__Bacteroidia;o__Bacteroidales;f__Rikenellaceae;g__Rikenella;s__Rikenella microfusus	-0.0770266	4.83634e-06	0.00525543	BMI, Age, gender, usual stool type
Dietary	Fresh fruit, berries	k__Bacteria;p__Bacteroidetes;c__Bacteroidia;o__Bacteroidales;f__Bacteroidaceae;g__Bacteroides;s__Bacteroides ovatus CAG:22	-0.0745692	4.92784e-06	0.00536313	BMI, Age, gender, usual stool type
Dietary	Fresh fruit, berries	k__Bacteria;p__Bacteroidetes;c__Bacteroidia;o__Bacteroidales;f__Bacteroidaceae;g__Bacteroides;s__Bacteroides cellulosilyticus	-0.0965675	4.9779e-06	0.0054158	BMI, Age, gender, usual stool type
Dietary	Fresh fruit, berries	k__Bacteria;p__Firmicutes;c__Erysipelotrichia;o__Erysipelotrichales;f__Erysipelotrichaceae;g__Coprobacillus;s__Coprobacillus sp. CAG:605	0.194106	5.42071e-06	0.0056877	BMI, Age, gender, usual stool type
Dietary	Fresh fruit, berries	k__Bacteria;p__Bacteroidetes;c__Bacteroidia;o__Bacteroidales;f__Bacteroidaceae;g__Bacteroides;s__Bacteroides fragilis CAG:558	-0.06959	5.31163e-06	0.00576208	BMI, Age, gender, usual stool type
Dietary	Fresh fruit, berries	k__Bacteria;p__Bacteroidetes;c__Bacteroidia;o__Bacteroidales;f__Rikenellaceae;g__Alistipes;s__Alistipes sp. CAG:268	-0.0674207	5.36309e-06	0.00581678	BMI, Age, gender, usual stool type
Dietary	Fresh fruit, berries	k__Bacteria;p__Bacteroidetes;c__Bacteroidia;o__Bacteroidales;f__Bacteroidaceae;g__Bacteroides;s__Bacteroides sp. CAG:633	-0.0645696	5.72099e-06	0.00618886	BMI, Age, gender, usual stool type
Dietary	Fresh fruit, berries	k__Bacteria;p__Proteobacteria;c__Betaproteobacteria;o__Unclassified;f__Unclassified;g__Candidatus Accumulibacter;s__Candidatus Accumulibacter sp. SK-11	-0.0377245	5.99697e-06	0.00646231	BMI, Age, gender, usual stool type
Dietary	Fresh fruit, berries	k__Bacteria;p__Firmicutes;c__Clostridia;o__Clostridiales;f__Oscillospiraceae;g__Unclassified;s__Oscillospiraceae bacterium VE202-24	-0.0583006	6.23313e-06	0.00666962	BMI, Age, gender, usual stool type
Dietary	Fresh fruit, berries	k__Bacteria;p__Proteobacteria;c__Gammaproteobacteria;o__Enterobacterales;f__Enterobacteriaceae;g__Citrobacter;s__Citrobacter koseri	-0.0628079	6.20963e-06	0.0066777	BMI, Age, gender, usual stool type
Dietary	Fresh fruit, berries	k__Bacteria;p__Bacteroidetes;c__Bacteroidia;o__Bacteroidales;f__Rikenellaceae;g__Alistipes;s__Alistipes sp. CAG:157	-0.0621562	6.43336e-06	0.00692556	BMI, Age, gender, usual stool type
Dietary	Fresh fruit, berries	k__Bacteria;p__Bacteroidetes;c__Bacteroidia;o__Bacteroidales;f__Prevotellaceae;g__Prevotella;s__Prevotella sp. CAG:924	-0.0773505	6.46913e-06	0.00696252	BMI, Age, gender, usual stool type
Dietary	Fresh fruit, berries	k__Bacteria;p__Firmicutes;c__Clostridia;o__Clostridiales;f__Clostridiaceae;g__Clostridium;s__Clostridium sp. CAG:43	-0.0464124	6.65658e-06	0.00715136	BMI, Age, gender, usual stool type
Dietary	Fresh fruit, berries	k__Bacteria;p__Bacteroidetes;c__Bacteroidia;o__Bacteroidales;f__Bacteroidaceae;g__Bacteroides;s__Bacteroides fragilis CAG:47	-0.0729184	6.8035e-06	0.00730366	BMI, Age, gender, usual stool type
Dietary	Fresh fruit, berries	k__Bacteria;p__Firmicutes;c__Erysipelotrichia;o__Erysipelotrichales;f__Erysipelotrichaceae;g__Coprobacillus;s__Coprobacillus sp. CAG:698	0.179758	7.36035e-06	0.00762617	BMI, Age, gender, usual stool type
Dietary	Fresh fruit, berries	k__Bacteria;p__Firmicutes;c__Clostridia;o__Clostridiales;f__Clostridiaceae;g__Clostridium;s__Clostridium sp. CAG:470	0.138206	7.17701e-06	0.0076276	BMI, Age, gender, usual stool type
Dietary	Fresh fruit, berries	k__Bacteria;p__Bacteroidetes;c__Bacteroidia;o__Bacteroidales;f__Unclassified;g__Unclassified;s__Bacteroidales bacterium Barb6XT	-0.064557	7.27352e-06	0.00778516	BMI, Age, gender, usual stool type
Dietary	Fresh fruit, berries	k__Bacteria;p__Bacteroidetes;c__Bacteroidia;o__Bacteroidales;f__Bacteroidaceae;g__Bacteroides;s__Bacteroides sp. An19	-0.0942064	7.31446e-06	0.00782217	BMI, Age, gender, usual stool type
Dietary	Fresh fruit, berries	k__Bacteria;p__Firmicutes;c__Clostridia;o__Clostridiales;f__Clostridiaceae;g__Clostridium;s__Clostridium sp. CAG:12237_41	0.10865	7.53493e-06	0.00787103	BMI, Age, gender, usual stool type
Dietary	Fresh fruit, berries	k__Bacteria;p__Bacteroidetes;c__Bacteroidia;o__Bacteroidales;f__Bacteroidaceae;g__Bacteroides;s__Bacteroides faecichinchillae	-0.0697272	7.39635e-06	0.00791296	BMI, Age, gender, usual stool type
Dietary	Fresh fruit, berries	k__Bacteria;p__Firmicutes;c__Clostridia;o__Clostridiales;f__Clostridiaceae;g__Clostridium;s__Clostridium sp. CAG:780	0.152272	7.88358e-06	0.00824937	BMI, Age, gender, usual stool type
Dietary	Fresh fruit, berries	k__Bacteria;p__Bacteroidetes;c__Bacteroidia;o__Bacteroidales;f__Bacteroidaceae;g__Bacteroides;s__Bacteroides faecis CAG:32	-0.074913	7.80197e-06	0.00832626	BMI, Age, gender, usual stool type
Dietary	Fresh fruit, berries	k__Bacteria;p__Firmicutes;c__Clostridia;o__Clostridiales;f__Clostridiaceae;g__Clostridium;s__Clostridium sp. CAG:269	0.191245	8.17715e-06	0.00848953	BMI, Age, gender, usual stool type
Dietary	Fresh fruit, berries	k__Bacteria;p__Bacteroidetes;c__Bacteroidia;o__Bacteroidales;f__Bacteroidaceae;g__Bacteroides;s__Bacteroides coprophilus CAG:333	-0.0863876	7.96391e-06	0.00849111	BMI, Age, gender, usual stool type
Dietary	Fresh fruit, berries	k__Bacteria;p__Bacteroidetes;c__Bacteroidia;o__Bacteroidales;f__Bacteroidaceae;g__Bacteroides;s__Bacteroides intestinalis CAG:564	-0.0724286	7.9934e-06	0.00851963	BMI, Age, gender, usual stool type
Dietary	Fresh fruit, berries	k__Bacteria;p__Bacteroidetes;c__Bacteroidia;o__Bacteroidales;f__Bacteroidaceae;g__Bacteroides;s__Bacteroides caccae CAG:21	-0.0678815	8.09804e-06	0.00862739	BMI, Age, gender, usual stool type
Dietary	Fresh fruit, berries	k__Bacteria;p__Firmicutes;c__Clostridia;o__Clostridiales;f__Eubacteriaceae;g__Eubacterium;s__[Eubacterium] eligens	0.0820011	8.63444e-06	0.00917209	BMI, Age, gender, usual stool type
Dietary	Fresh fruit, berries	k__Bacteria;p__Proteobacteria;c__Betaproteobacteria;o__Burkholderiales;f__Comamonadaceae;g__Variovorax;s__Variovorax sp. WDL1	-0.0591443	8.69595e-06	0.00920692	BMI, Age, gender, usual stool type
Dietary	Fresh fruit, berries	k__Bacteria;p__Bacteroidetes;c__Bacteroidia;o__Bacteroidales;f__Tannerellaceae;g__Parabacteroides;s__Parabacteroides sp. merdae-related_45_40	-0.123818	8.79512e-06	0.00922455	BMI, Age, gender, usual stool type
Dietary	Fresh fruit, berries	k__Bacteria;p__Firmicutes;c__Unclassified;o__Unclassified;f__Unclassified;g__Unclassified;s__Firmicutes bacterium CAG:449	0.134039	8.80437e-06	0.00930948	BMI, Age, gender, usual stool type
Dietary	Fresh fruit, berries	k__Bacteria;p__Proteobacteria;c__Gammaproteobacteria;o__Vibrionales;f__Vibrionaceae;g__Vibrio;s__Vibrio cholerae	-0.0468456	8.8811e-06	0.00941151	BMI, Age, gender, usual stool type
Dietary	Fresh fruit, berries	k__Bacteria;p__Bacteroidetes;c__Bacteroidia;o__Bacteroidales;f__Bacteroidaceae;g__Bacteroides;s__Bacteroides ndongoniae	-0.0925299	9.06065e-06	0.0095993	BMI, Age, gender, usual stool type
Dietary	Fresh fruit, berries	k__Bacteria;p__Firmicutes;c__Clostridia;o__Clostridiales;f__Oscillospiraceae;g__Oscillibacter;s__Oscillibacter sp. PEA192	-0.0567676	9.09022e-06	0.00963122	BMI, Age, gender, usual stool type
Dietary	Fresh fruit, berries	k__Bacteria;p__Firmicutes;c__Clostridia;o__Clostridiales;f__Clostridiaceae;g__Clostridium;s__Clostridium sp. CAG:510	0.104684	9.34724e-06	0.00988991	BMI, Age, gender, usual stool type
Dietary	Fresh fruit, berries	k__Bacteria;p__Firmicutes;c__Clostridia;o__Thermoanaerobacterales;f__Thermoanaerobacteraceae;g__Moorella;s__Moorella thermoacetica	-0.0336971	9.76728e-06	0.010311	BMI, Age, gender, usual stool type
Dietary	Fresh fruit, berries	k__Bacteria;p__Bacteroidetes;c__Bacteroidia;o__Bacteroidales;f__Prevotellaceae;g__Prevotella;s__Prevotella saccharolytica	-0.0576819	1.05215e-05	0.0110787	BMI, Age, gender, usual stool type
Dietary	Fresh fruit, berries	k__Bacteria;p__Firmicutes;c__Clostridia;o__Clostridiales;f__Clostridiaceae;g__Clostridium;s__Clostridium sp. CAG:1193	0.195591	1.07401e-05	0.0112104	BMI, Age, gender, usual stool type
Dietary	Fresh fruit, berries	k__Bacteria;p__Firmicutes;c__Clostridia;o__Clostridiales;f__Lachnospiraceae;g__Roseburia;s__Roseburia sp. CAG:100	0.0947088	1.06626e-05	0.0112144	BMI, Age, gender, usual stool type
Dietary	Fresh fruit, berries	k__Bacteria;p__Bacteroidetes;c__Bacteroidia;o__Bacteroidales;f__Bacteroidaceae;g__Bacteroides;s__Bacteroides salanitronis	-0.0891035	1.12186e-05	0.0117477	BMI, Age, gender, usual stool type
Dietary	Fresh fruit, berries	k__Bacteria;p__Bacteroidetes;c__Bacteroidia;o__Bacteroidales;f__Prevotellaceae;g__Alloprevotella;s__Prevotella sp. oral taxon 473	-0.0616296	1.14525e-05	0.0118933	BMI, Age, gender, usual stool type
Dietary	Fresh fruit, berries	k__Bacteria;p__Actinobacteria;c__Actinobacteria;o__Bifidobacteriales;f__Bifidobacteriaceae;g__Bifidobacterium;s__Bifidobacterium animalis	-0.0383297	1.13431e-05	0.0118942	BMI, Age, gender, usual stool type
Dietary	Fresh fruit, berries	k__Bacteria;p__Firmicutes;c__Clostridia;o__Clostridiales;f__Clostridiaceae;g__Clostridium;s__Clostridium sp. CAG:277	0.10545	1.20785e-05	0.012592	BMI, Age, gender, usual stool type
Dietary	Fresh fruit, berries	k__Bacteria;p__Actinobacteria;c__Actinobacteria;o__Micrococcales;f__Micrococcaceae;g__Rothia;s__Rothia mucilaginosa	-0.0363724	1.21777e-05	0.0127461	BMI, Age, gender, usual stool type
Dietary	Fresh fruit, berries	k__Bacteria;p__Proteobacteria;c__Alphaproteobacteria;o__Rhizobiales;f__Rhizobiaceae;g__Agrobacterium;s__Agrobacterium deltaense	-0.0443185	1.27695e-05	0.0132893	BMI, Age, gender, usual stool type
Dietary	Fresh fruit, berries	k__Bacteria;p__Bacteroidetes;c__Bacteroidia;o__Bacteroidales;f__Porphyromonadaceae;g__Porphyromonas;s__Porphyromonas crevioricanis	-0.0711611	1.29268e-05	0.0134706	BMI, Age, gender, usual stool type
[truncated: 107 more rows]

## Sheet: MWAS_KEGGko
factor_group	factor_name	feature	Pathways	Sub-pathways	Metabolic pathways	Estimate	p.value	FDR	adjusted
[truncated: 1,269 more rows]
