# Supplementary material for: Gut metagenome associations with extensive digital health data in a volunteer-based Estonian microbiome cohort
Source: Nat Commun. 2022 Feb 15;13:869. doi: 10.1038/s41467-022-28464-9 (PMC8847343; doi:10.1038/s41467-022-28464-9)
Supplement: Supplementary file 11 — Dataset 8 [file 41467_2022_28464_MOESM11_ESM.xlsx]

## Sheet: Sheet1
Disease
