# Supplementary material for: Gut metagenome associations with extensive digital health data in a volunteer-based Estonian microbiome cohort
Source: Nat Commun. 2022 Feb 15;13:869. doi: 10.1038/s41467-022-28464-9 (PMC8847343; doi:10.1038/s41467-022-28464-9)
Supplement: Supplementary file 12 — Dataset 9 [file 41467_2022_28464_MOESM12_ESM.xlsx]

## Sheet: Sheet1
ICD10 code	Number of cases	Analyzed in current manuscript
Z03	1544	-
Z01	1492	-
Z02	1487	-
J06	1270	-
M54	1257	-
H52	1071	-
Z30	969	-
Z24	775	-
Z76	657	-
Z12	650	-
M25	634	-
J35	614	Yes
I10	609	Yes
J01	572	-
J20	568	Yes
K21	558	Yes
N30	550	-
J30	549	Yes
B37	546	Yes
E78	542	Yes
J02	532	Yes
F32	526	Yes
M79	526	-
D22	519	-
Z13	514	-
I11	491	Yes
N95	491	Yes
H10	486	-
R10	461	-
B35	455	-
K02	440	-
Z25	438	-
Z34	437	-
K29	432	Yes
N76	423	-
D23	404	-
B34	401	-
F41	396	Yes
M17	396	-
I49	392	Yes
J04	383	-
M51	363	-
G47	346	-
M75	345	-
D50	338	Yes
J34	338	-
I84	334	Yes
Z71	330	-
Z10	318	-
J00	314	-
M15	311	Yes
K04	307	-
Z32	294	-
D25	290	-
L23	289	-
H25	288	Yes
M77	284	-
L70	281	Yes
K30	276	-
H61	270	-
N39	268	-
G44	267	-
Z39	265	-
N92	263	-
M47	254	-
F33	253	Yes
E66	243	-
J03	240	Yes
J45	240	Yes
L30	235	-
L82	233	-
E03	225	-
E06	225	-
G56	225	-
M16	223	-
Z11	220	-
Z48	218	-
M70	217	-
H81	216	-
I83	210	-
M23	208	-
M21	207	-
M42	203	-
F45	202	-
N72	200	-
I20	198	-
E04	195	-
H65	193	-
M50	189	-
H35	187	-
G43	184	Yes
K58	183	Yes
Z09	182	-
B07	178	-
M19	178	-
S93	178	-
R42	176	-
Z96	175	-
N40	174	-
K80	173	Yes
J31	171	Yes
R51	171	-
N41	169	-
K05	164	-
M41	162	-
N60	161	-
O80	161	-
O99	161	-
N87	159	-
S61	156	-
L60	155	-
A63	154	-
I25	153	Yes
N84	153	-
H40	152	Yes
Z00	152	-
L24	148	-
F43	147	-
H60	147	-
R07	147	-
B00	143	-
I50	137	Yes
L02	136	-
H90	135	-
K59	135	-
M20	135	-
N64	134	-
R05	134	-
E55	133	Yes
F51	133	-
K01	131	-
Z35	131	-
I48	129	Yes
L21	127	-
H93	124	-
A69	123	-
M13	123	Yes
N97	123	Yes
R03	123	-
Z70	121	-
E11	118	Yes
J32	118	-
W01	118	-
L71	116	-
S52	115	-
Z54	111	-
D17	107	-
K07	105	-
N50	105	-
N81	104	Yes
R53	104	-
E28	103	Yes
J18	103	-
N83	103	-
N94	103	-
S60	101	-
M06	100	Yes
R52	97	-
R06	95	-
M48	92	-
M67	92	-
L20	91	Yes
S83	91	-
L50	90	-
O70	90	-
S62	90	-
H00	88	-
H53	87	-
Z95	87	-
H92	86	-
N91	86	-
L40	83	Yes
M10	82	Yes
M65	81	-
M81	81	Yes
N86	81	-
K26	80	-
E05	79	-
I42	79	-
O02	79	-
L72	78	-
N20	78	Yes
N31	78	-
Z23	78	-
D27	77	-
K08	77	-
S92	77	-
R00	76	-
A08	75	-
L84	75	-
O20	75	-
S01	75	-
A09	74	-
R73	73	-
S82	72	-
B97	70	-
M02	70	-
M24	70	-
H43	68	-
K03	68	-
N80	68	Yes
S80	68	-
B36	67	-
I80	67	-
K76	67	-
N28	67	-
S90	67	-
C44	66	-
H04	66	-
K25	66	Yes
N11	66	Yes
Z31	65	-
Z51	65	-
D18	63	-
D48	63	-
F48	63	-
G50	63	-
K10	63	-
N85	63	-
I51	62	-
O34	62	-
Z04	62	-
R04	60	-
S00	60	-
I47	59	-
J11	59	-
L03	59	-
H01	58	-
I43	58	-
E89	57	-
B80	56	-
H11	56	-
M94	56	-
O23	56	-
F06	55	-
M43	55	-
N10	55	Yes
N63	55	-
Z20	55	-
I78	54	-
M80	54	Yes
G45	53	-
K60	53	-
K40	52	-
R49	52	-
G25	51	-
K35	51	Yes
H26	50	-
I34	49	-
L57	49	-
L98	49	-
T15	49	-
D21	48	-
L01	48	-
W00	48	-
H02	47	-
N46	47	-
O82	47	-
M76	46	-
S20	46	-
K57	45	-
Z36	45	-
G54	44	-
Z29	44	-
E73	43	Yes
H91	43	-
J44	43	-
M22	43	-
O04	43	-
D51	42	Yes
F40	42	-
K44	42	-
J40	41	-
J41	41	-
N70	41	-
T63	41	-
M46	40	-
N48	40	-
A56	39	-
I70	39	Yes
M53	39	-
M71	39	-
O26	39	-
O36	39	-
S81	39	-
Z08	39	-
H66	38	-
L29	38	-
L73	38	-
L81	38	-
F52	37	-
L85	37	-
A60	36	-
F34	36	-
M60	36	-
M72	36	-
S42	36	-
Z27	36	-
Z98	36	-
S63	35	-
B02	34	-
H68	34	-
L08	34	-
M05	34	Yes
O24	34	-
C50	33	-
J39	33	-
N90	33	-
O47	33	-
R11	33	-
R55	33	-
S02	33	-
T93	33	-
G40	32	Yes
K62	32	-
N18	32	Yes
R45	32	-
S40	32	-
I21	31	-
N34	31	-
O28	31	-
I67	30	-
M85	30	-
N23	30	-
O42	30	-
S30	30	-
S43	30	-
A46	29	-
D12	29	Yes
E79	29	-
I87	29	-
K31	29	-
R30	29	-
S50	29	-
S91	29	-
W22	29	-
H50	28	-
I35	28	-
L43	28	-
O62	28	-
S05	28	-
S22	28	-
Z63	28	-
B96	27	-
F10	27	-
I09	27	-
Z80	27	-
C18	26	Yes
D24	26	-
H18	26	-
L25	26	-
M35	26	-
N93	26	-
H16	24	-
I69	24	-
J42	24	-
K11	24	-
K12	24	-
K43	24	-
R59	24	-
S86	24	-
C61	23	-
F07	23	-
F60	23	-
G58	23	-
H33	23	-
J33	23	-
R22	23	-
S06	23	-
S32	23	-
T92	23	-
F50	22	Yes
H36	22	-
I40	22	-
J15	22	-
K20	22	-
N71	22	-
N88	22	-
N89	22	-
Z33	22	-
I15	21	-
J38	21	-
J96	21	-
K52	21	Yes
K86	21	-
L27	21	-
O03	21	-
O71	21	-
R32	21	-
R87	21	-
S51	21	-
Z85	21	-
T78	21	-
A74	20	-
H62	20	-
I45	20	-
I73	20	-
J37	20	-
K42	20	-
M62	20	-
E07	19	-
G51	19	-
L04	19	-
Z47	19	-
B33	18	-
D26	18	-
D69	18	-
I89	18	-
L28	18	-
O13	18	-
O32	18	-
R74	18	-
S70	18	-
D13	17	-
G24	17	-
I13	17	-
I63	17	-
K13	17	-
K22	17	-
M07	17	-
M93	17	-
O08	17	-
O12	17	-
Z52	17	-
B18	16	Yes
D63	16	-
D64	16	-
E29	16	-
G57	16	-
G62	16	-
G83	16	-
H47	16	-
J10	16	-
L90	16	-
N45	16	-
Q82	16	-
R50	16	-
R93	16	-
S66	16	-
W10	16	-
B86	15	-
D39	15	-
G35	15	-
H44	15	-
I44	15	-
K91	15	-
L65	15	-
L92	15	-
O41	15	-
R12	15	-
Z73	15	-
T81	15	-
T91	15	-
B90	14	-
C43	14	-
E10	14	Yes
G20	14	Yes
G63	14	-
G82	14	-
H54	14	-
I05	14	-
J47	14	-
K50	14	Yes
K51	14	Yes
K81	14	-
M18	14	-
M45	14	-
N42	14	-
N73	14	-
S46	14	-
X50	14	-
Y04	14	-
F31	13	Yes
G81	13	-
I26	13	-
I86	13	-
L42	13	-
L91	13	-
M96	13	-
N13	13	-
O00	13	-
R14	13	-
R20	13	-
R61	13	-
W17	13	-
W44	13	-
D30	12	-
E21	12	-
H20	12	-
K00	12	-
K83	12	-
L63	12	-
R60	12	-
W02	12	-
W18	12	-
D03	11	-
D35	11	-
E22	11	-
E61	11	-
H17	11	-
H69	11	-
I36	11	-
K75	11	-
M95	11	-
O30	11	-
O64	11	-
O68	11	-
R13	11	-
R31	11	-
Z53	11	-
Z75	11	-
Z97	11	-
T23	11	-
T90	11	-
A59	10	-
B08	10	-
B77	10	-
D10	10	Yes
D68	10	-
D86	10	-
F20	10	Yes
G93	10	-
H21	10	-
I65	10	-
K14	10	-
K82	10	-
N47	10	-
N61	10	-
N75	10	-
O92	10	-
Q61	10	-
R72	10	-
R91	10	-
Z26	10	-
Z45	10	-
T84	10	-
W20	10	-
A49	9	-
C64	9	-
D11	9	-
D31	9	-
D33	9	-
E53	9	-
H74	9	-
I12	9	-
J36	9	-
K56	9	-
K63	9	-
K73	9	-
K85	9	-
K92	9	-
L97	9	-
M40	9	-
N62	9	-
O14	9	-
O21	9	-
O22	9	-
O72	9	-
Q05	9	-
Q67	9	-
R23	9	-
R43	9	-
R94	9	-
Z72	9	-
B27	8	-
C73	8	-
D04	8	-
D32	8	-
D47	8	-
D70	8	-
D72	8	-
E80	8	-
F23	8	-
F25	8	-
I52	8	-
I82	8	-
J16	8	-
O40	8	-
O60	8	-
O81	8	-
Q21	8	-
Q51	8	-
Q63	8	-
R15	8	-
R47	8	-
T14	8	-
T51	8	-
W21	8	-
W25	8	-
W26	8	-
Y83	8	-
A41	7	-
A66	7	-
C54	7	-
D62	7	-
E74	7	-
F39	7	-
H34	7	-
I95	7	-
L05	7	-
L68	7	-
M08	7	-
M92	7	-
N03	7	-
N43	7	-
N96	7	-
O48	7	-
O65	7	-
O91	7	-
R21	7	-
R25	7	-
R76	7	-
S71	7	-
S72	7	-
Z90	7	-
Z94	7	-
V18	7	-
B88	6	-
C53	6	-
D14	6	-
D37	6	-
D41	6	-
D75	6	-
E23	6	-
E83	6	-
F42	6	-
F61	6	-
F95	6	-
G52	6	-
G90	6	-
H57	6	-
I01	6	-
I71	6	-
K90	6	-
L80	6	-
L93	6	-
L94	6	-
M34	6	-
M84	6	-
N17	6	-
N32	6	-
N99	6	-
O10	6	-
O35	6	-
O44	6	-
O86	6	-
Q44	6	-
Q65	6	-
R33	6	-
R82	6	-
Z86	6	-
T21	6	-
T22	6	-
W19	6	-
W57	6	-
A04	5	-
A84	5	-
B25	5	-
B94	5	-
C16	5	-
C19	5	-
C34	5	-
C56	5	-
D28	5	-
D36	5	-
E02	5	-
F13	5	-
F38	5	-
G53	5	-
G70	5	-
H72	5	-
H83	5	-
I08	5	-
I99	5	-
J43	5	-
K36	5	-
K66	5	-
L41	5	-
L52	5	-
L56	5	-
L64	5	-
L89	5	-
M68	5	-
M87	5	-
M89	5	-
N98	5	-
O75	5	-
O90	5	-
Q62	5	-
R39	5	-
S09	5	-
S53	5	-
S76	5	-
Z22	5	-
Z49	5	-
Z56	5	-
Z87	5	-
T01	5	-
T24	5	-
T86	5	-
T88	5	-
W23	5	-
W29	5	-
V43	5	-
W50	5	-
A31	4	-
B01	4	-
B49	4	-
D16	4	-
D38	4	-
D40	4	-
D43	4	-
D44	4	-
D52	4	-
D89	4	-
E01	4	-
F90	4	-
G31	4	-
G37	4	-
G46	4	-
G55	4	-
H05	4	-
H27	4	-
H46	4	-
H70	4	-
H80	4	-
H95	4	-
I31	4	-
I41	4	-
I60	4	-
I61	4	-
I74	4	-
I88	4	-
J12	4	-
J22	4	-
K06	4	-
L53	4	-
M00	4	-
M01	4	-
M31	4	-
N35	4	-
O69	4	-
O87	4	-
R29	4	-
R40	4	-
R63	4	-
R68	4	-
S10	4	-
S27	4	-
Z46	4	-
Z60	4	-
Z91	4	-
Z92	4	-
T06	4	-
T25	4	-
T42	4	-
T85	4	-
W27	4	-
X59	4	-
Y96	4	-
A51	3	-
A64	3	-
B17	3	-
B83	3	-
B99	3	-
C07	3	-
C08	3	-
C20	3	-
C62	3	-
C67	3	-
C71	3	-
C80	3	-
C81	3	-
C92	3	-
D05	3	-
D06	3	-
D34	3	-
D73	3	-
E27	3	-
E87	3	-
E88	3	-
F17	3	-
F21	3	-
F44	3	-
F62	3	-
G12	3	-
G91	3	-
G96	3	-
G98	3	-
H06	3	-
H15	3	-
H19	3	-
H30	3	-
H31	3	-
H55	3	-
H71	3	-
H82	3	-
I06	3	-
I27	3	-
J21	3	-
J84	3	-
K27	3	-
K61	3	-
K70	3	-
K74	3	-
L11	3	-
L51	3	-
L66	3	-
M03	3	-
M32	3	-
M66	3	-
M86	3	-
N02	3	-
N08	3	-
N12	3	-
N36	3	-
N74	3	-
N77	3	-
O07	3	-
O45	3	-
O84	3	-
O98	3	-
Q23	3	-
Q66	3	-
Q85	3	-
R01	3	-
R41	3	-
R79	3	-
S12	3	-
S13	3	-
S33	3	-
S41	3	-
S67	3	-
S68	3	-
S69	3	-
S73	3	-
Z42	3	-
Z50	3	-
Z83	3	-
T00	3	-
T26	3	-
T29	3	-
T82	3	-
V03	3	-
W11	3	-
W45	3	-
V49	3	-
W54	3	-
X61	3	-
A03	2	-
A07	2	-
A37	2	-
A54	2	-
B16	2	-
B26	2	-
B89	2	-
C09	2	-
C21	2	-
C49	2	-
C70	2	-
C83	2	-
C85	2	-
C91	2	-
D15	2	-
D45	2	-
D46	2	-
D67	2	-
E13	2	-
E14	2	-
E72	2	-
F19	2	-
F53	2	-
F63	2	-
F80	2	-
F81	2	-
F84	2	-
F98	2	-
G21	2	-
G60	2	-
G64	2	-
G71	2	-
G80	2	-
G95	2	-
G97	2	-
G99	2	-
H28	2	-
H49	2	-
H59	2	-
I22	2	-
I30	2	-
I68	2	-
I97	2	-
J05	2	-
J90	2	-
J93	2	-
J95	2	-
J98	2	-
K09	2	-
K28	2	-
K38	2	-
K41	2	-
K45	2	-
K65	2	-
K71	2	-
K72	2	-
L13	2	-
L87	2	-
L95	2	-
M11	2	-
M12	2	-
M14	2	-
M61	2	-
M91	2	-
M99	2	-
N19	2	-
N21	2	-
N26	2	-
N29	2	-
N49	2	-
O73	2	-
O85	2	-
Q17	2	-
Q18	2	-
Q24	2	-
Q28	2	-
Q45	2	-
Q60	2	-
Q74	2	-
Q79	2	-
Q80	2	-
Q87	2	-
R09	2	-
R16	2	-
R19	2	-
R46	2	-
S03	2	-
S23	2	-
S49	2	-
S64	2	-
S96	2	-
Z28	2	-
Z61	2	-
Z88	2	-
Z93	2	-
Z99	2	-
T02	2	-
T16	2	-
T17	2	-
T20	2	-
T39	2	-
T43	2	-
V01	2	-
W09	2	-
V28	2	-
W31	2	-
V48	2	-
W49	2	-
W51	2	-
V97	2	-
X13	2	-
X19	2	-
X58	2	-
X65	2	-
Y00	2	-
Y88	2	-
A02	1	-
A15	1	-
A26	1	-
A42	1	-
A52	1	-
A53	1	-
A87	1	-
B06	1	-
B19	1	-
B44	1	-
B58	1	-
B82	1	-
B91	1	-
B95	1	-
C13	1	-
C25	1	-
C30	1	-
C32	1	-
C41	1	-
C58	1	-
C72	1	-
C77	1	-
C82	1	-
C90	1	-
C95	1	-
D07	1	-
D09	1	-
D20	1	-
D29	1	-
D42	1	-
D53	1	-
D61	1	-
D66	1	-
D84	1	-
E15	1	-
E16	1	-
E26	1	-
E31	1	-
E63	1	-
E65	1	-
F00	1	-
F01	1	-
F02	1	-
F03	1	-
F30	1	-
F73	1	-
F92	1	-
F93	1	-
F94	1	-
F99	1	-
G03	1	-
G09	1	-
G26	1	-
G41	1	-
G59	1	-
G72	1	-
G73	1	-
H13	1	-
H32	1	-
H42	1	-
H48	1	-
H67	1	-
H73	1	-
I00	1	-
I07	1	-
I24	1	-
I33	1	-
I66	1	-
I77	1	-
I79	1	-
I98	1	-
J13	1	-
J14	1	-
J69	1	-
J92	1	-
J99	1	-
K37	1	-
K87	1	-
L00	1	-
L10	1	-
L55	1	-
L62	1	-
L88	1	-
M30	1	-
M33	1	-
M63	1	-
M82	1	-
M83	1	-
M88	1	-
N00	1	-
N04	1	-
N16	1	-
N22	1	-
N33	1	-
N44	1	-
N82	1	-
O05	1	-
O16	1	-
O31	1	-
O43	1	-
O46	1	-
O66	1	-
O74	1	-
O89	1	-
Q01	1	-
Q06	1	-
Q12	1	-
Q14	1	-
Q25	1	-
Q27	1	-
Q33	1	-
Q37	1	-
Q38	1	-
Q39	1	-
Q52	1	-
Q78	1	-
Q96	1	-
R02	1	-
R17	1	-
R26	1	-
R27	1	-
R44	1	-
R48	1	-
R56	1	-
R57	1	-
R58	1	-
R69	1	-
R71	1	-
R77	1	-
R90	1	-
S04	1	-
S14	1	-
S31	1	-
S34	1	-
S37	1	-
S44	1	-
S56	1	-
S59	1	-
S74	1	-
S79	1	-
S89	1	-
S95	1	-
Z65	1	-
Z89	1	-
T03	1	-
T13	1	-
T18	1	-
T19	1	-
T36	1	-
T50	1	-
T59	1	-
T79	1	-
T80	1	-
T83	1	-
T94	1	-
T95	1	-
W03	1	-
W07	1	-
W14	1	-
V19	1	-
V23	1	-
W24	1	-
W28	1	-
V47	1	-
W60	1	-
V77	1	-
X03	1	-
X23	1	-
X49	1	-
X62	1	-
X64	1	-
X78	1	-
Y07	1	-
Y48	1	-
Y65	1	-
Y79	1	-
Y81	1	-
